# Supplementary material for: TNBC response to paclitaxel phenocopies interferon response which reveals cell cycle-associated resistance mechanisms
Source: Sci Rep. 2025 Feb 4;15:4294. doi: 10.1038/s41598-024-82218-9 (PMC11794704; doi:10.1038/s41598-024-82218-9)
Supplement: Supplementary file 2 — Supplementary Information 2. [file 41598_2024_82218_MOESM2_ESM.xlsx]

## Sheet: supplementary_information_2
# TNBC response to paclitaxel phenocopies interferon response which reveals cell cycle-associated resistance mechanisms
# Nicholas L Calistri1, Tiera A. Liby1, Zhi Hu1, Hongmei Zhang1, Mark Dane1, Sean M. Gross1, Laura M. Heiser1,2,# (1 Biomedical Engineering Department, Oregon Health & Science University, Portland Oregon 2 Knight Cancer Institute, Oregon Health & Science University, Portland Oregon # Corresponding author: heiserl@ohsu.edu)
# Supplementary Information 2
p_val	avg_log2FC	pct.1	pct.2	p_val_adj	gene	ident.1	ident.2	p_val_bh
7.048908735566971e-139	4.420347456372827	1	0.508	2.579971086304867e-134	IFI27	IFNB	PBS	2.579971086304867e-134
2.8362782367250336e-138	3.8873114111408897	0.996	0.312	1.0381061974237295e-133	IFIT3	IFNB	PBS	3.190753417043945e-134
2.932736991857987e-138	2.4544988509612136	0.999	0.258	1.073411066389942e-133	OAS1	IFNB	PBS	3.190753417043945e-134
4.463707609492935e-138	3.1678431261836004	1	0.997	1.6337616221505091e-133	HLA-C	IFNB	PBS	3.190753417043945e-134
4.484079740050127e-138	3.183187165735147	1	0.902	1.641218025655747e-133	IFI6	IFNB	PBS	3.190753417043945e-134
5.230600394050345e-138	3.389592467706838	1	1	1.914452050226367e-133	HLA-B	IFNB	PBS	3.190753417043945e-134
6.311548537225372e-138	2.968995338720529	1	1	2.310089880109858e-133	B2M	IFNB	PBS	3.30012840015694e-134
8.354111923185001e-138	4.553107980979815	0.999	0.383	3.057688505004943e-133	IFIT2	IFNB	PBS	3.822110631256179e-134
1.199829905314157e-137	1.3491912698028474	0.999	0.261	4.3914974364403465e-133	IFI44	IFNB	PBS	4.87944159604483e-134
3.8832968624411927e-137	2.219181754390293	0.996	0.207	1.4213254846221013e-132	IFI44L	IFNB	PBS	1.4213254846221012e-133
5.757253007071459e-137	3.1640416396078677	0.999	0.949	2.1072121731182246e-132	NUPR1	IFNB	PBS	1.9156474301074767e-133
8.061358046553732e-137	2.085759377708923	0.997	0.444	2.9505376586191315e-132	SP110	IFNB	PBS	2.4587813821826093e-133
9.25453286921468e-137	2.627824579181721	0.999	0.573	3.3872515754612646e-132	PARP14	IFNB	PBS	2.536004535488472e-133
9.700298761465156e-137	4.01559	0.997	0.519	3.550406349683862e-132	IFIT1	IFNB	PBS	2.536004535488472e-133
1.208482451998611e-136	1.3464759071372978	0.985	0.068	4.423166622560115e-132	OAS2	IFNB	PBS	2.94877774837341e-133
1.3003960033246975e-136	2.464494155385058	0.997	0.414	4.7595794117687253e-132	PSMB9	IFNB	PBS	2.9747371323554533e-133
1.9152351802765934e-136	4.143829781675981	1	0.986	7.009952283330358e-132	ISG15	IFNB	PBS	4.123501343135506e-133
5.938434777087049e-136	2.109932997081142	1	0.6	2.173526512761631e-131	ISG20	IFNB	PBS	1.207514729312017e-132
6.856724962407876e-136	1.6995241761404576	1	0.505	2.509629903490906e-131	USP18	IFNB	PBS	1.3208578439425824e-132
9.021634790918394e-136	2.7385839010029525	0.999	0.922	3.3020085498240407e-131	HLA-A	IFNB	PBS	1.6510042749120207e-132
9.832215553813584e-136	1.957704032158925	0.999	0.603	3.5986892148513095e-131	TAP1	IFNB	PBS	1.7136615308815763e-132
1.7419265949193856e-135	1.844627906441663	1	0.953	6.375625530064443e-131	RBCK1	IFNB	PBS	2.898011604574746e-132
3.0102316182292526e-135	2.6894900463313016	0.996	0.634	1.1017748745880887e-130	IFIH1	IFNB	PBS	4.790325541687343e-132
3.6261431451324035e-135	1.9027186572927937	1	0.976	1.327204652549911e-130	PLSCR1	IFNB	PBS	5.530019385624629e-132
6.760388187404945e-135	1.5164230799388272	0.996	0.597	2.4743696804720838e-130	NMI	IFNB	PBS	9.897478721888335e-132
1.0968036387873559e-134	1.6818660591539292	1	0.936	4.014410998325602e-130	EIF2AK2	IFNB	PBS	1.5440042301252314e-131
1.61497031570726e-134	2.3181370822557543	0.997	0.624	5.910952852520141e-130	WARS	IFNB	PBS	2.189241797229682e-131
1.8092934581716256e-134	2.2098238750105956	0.996	0.644	6.622194986253968e-130	DDX58	IFNB	PBS	2.365069637947846e-131
5.181593459714213e-134	1.7951771163734696	0.996	0.776	1.896515022189999e-129	SP100	IFNB	PBS	6.539706973068961e-131
1.108599480173725e-133	1.838813802128341	0.992	0.39	4.057584957383851e-129	IFI35	IFNB	PBS	1.3155819304993315e-130
1.1142602618911854e-133	1.6543975742681825	0.974	0.068	4.0783039845479277e-129	XAF1	IFNB	PBS	1.3155819304993315e-130
5.8638062065112125e-133	2.036731398183962	0.999	1	2.146211709645169e-128	LY6E	IFNB	PBS	6.706911592641152e-130
9.395094526631087e-133	1.4397999613419132	0.99	0.461	3.4386985476922447e-128	UBE2L6	IFNB	PBS	1.0420298629370436e-129
1.1517925745740959e-132	1.8863447641867923	0.999	0.661	4.2156760021986486e-128	BST2	IFNB	PBS	1.2399047065290141e-129
1.5542543868920994e-132	1.5013114879346934	0.994	0.468	5.688726481463773e-128	APOL6	IFNB	PBS	1.625350423275364e-129
2.384010373626311e-132	1.8524079003588136	1	0.939	8.725716368509662e-128	HLA-E	IFNB	PBS	2.423810102363795e-129
2.7339242410867114e-132	1.3415302321302764	0.994	0.424	1.0006436114801474e-127	OAS3	IFNB	PBS	2.7044421931895867e-129
3.2593475409251966e-132	1.6223936916721915	0.997	0.769	1.1929537934540314e-127	STAT1	IFNB	PBS	3.139352088036925e-129
3.39997475296629e-132	1.4541480096094273	0.993	0.553	1.244424759333192e-127	PSMB8	IFNB	PBS	3.190832716238954e-129
1.256304348552853e-131	1.5301770332440472	0.997	0.895	4.5981995461382986e-127	PNPT1	IFNB	PBS	1.1495498865345746e-128
6.113599749472705e-131	1.731648379610608	0.99	0.549	2.237638644304505e-126	HERC5	IFNB	PBS	5.457655230010988e-128
2.951689491577759e-130	1.8701588534020153	0.967	0.075	1.0803478708123758e-125	RSAD2	IFNB	PBS	2.5722568352675612e-127
3.338750628272455e-130	1.911537027264678	1	0.993	1.2220161174540015e-125	PSME2	IFNB	PBS	2.8418979475674447e-127
4.919139860894747e-130	1.337492913008152	1	0.993	1.8004543804860867e-125	PSMA6	IFNB	PBS	4.091941773832015e-127
8.87813243147147e-130	1.404788916954562	0.986	0.329	3.2494852512428724e-125	LAMP3	IFNB	PBS	7.2210783360952716e-127
1.5902725021893135e-129	1.6477473738104735	0.989	0.468	5.820556385263106e-125	SAMHD1	IFNB	PBS	1.2653383446224144e-126
2.866540055505353e-128	1.851271442084667	1	1	1.0491823257155144e-123	TYMP	IFNB	PBS	2.232302820671307e-125
3.027644331766665e-128	1.6650199325160444	0.994	0.875	1.1081481018699169e-123	LAP3	IFNB	PBS	2.3086418788956608e-125
5.043793793472479e-128	2.198112423208177	0.999	0.861	1.846078966348862e-123	LGALS3BP	IFNB	PBS	3.7675080945895146e-125
8.940312093608772e-128	1.1973341039060024	0.989	0.576	3.2722436293817466e-123	TAP2	IFNB	PBS	6.544487258763494e-125
9.805976783263617e-128	1.0594415123787646	0.96	0.088	3.589085562442316e-123	CMPK2	IFNB	PBS	7.037422671455519e-125
7.49942040007066e-127	1.7216525685266322	0.996	0.905	2.744862860629862e-122	SPATS2L	IFNB	PBS	5.2785824242881955e-124
1.3075438555611942e-126	1.322679118239067	0.993	0.556	4.785741265739526e-122	IRF7	IFNB	PBS	9.029700501395332e-124
1.8795203123382897e-126	-1.20286	1	1	6.879232295189375e-122	RPL22	IFNB	PBS	1.2739319065165511e-123
1.0072569189129171e-125	1.1610930949353615	0.996	0.956	3.686661048913168e-121	BUD31	IFNB	PBS	6.703020088933033e-123
1.4344200564429067e-125	1.1198555856699952	0.985	0.505	5.250120848586683e-121	PARP9	IFNB	PBS	9.375215801047647e-123
1.2784354356361526e-124	1.1732372119930732	1	1	4.679201537971881e-120	EIF2S2	IFNB	PBS	8.209125505213827e-122
2.426621062078947e-124	-1.32203	1	1	8.881675749315153e-120	H3F3A	IFNB	PBS	1.5313234050543368e-121
4.1535706603093365e-124	1.047698087819071	0.982	0.447	1.5202483973798203e-119	SHFL	IFNB	PBS	2.5766921989488476e-121
4.277075093350459e-123	-1.50957	1	1	1.5654522549172016e-118	RPL7A	IFNB	PBS	2.6090870915286695e-120
7.453838962681057e-123	1.0400051629548597	0.997	0.885	2.728179598730893e-118	RAB8A	IFNB	PBS	4.47242557168999e-120
1.1070685313596104e-122	1.0847511034660036	0.988	0.525	4.051981531629309e-118	DTX3L	IFNB	PBS	6.535454083273081e-120
4.374470324447325e-122	1.3660446033224187	1	0.973	1.6010998834509653e-117	SLC3A2	IFNB	PBS	2.541428386430103e-119
1.8438600061954246e-119	1.024248630619353	0.981	0.471	6.748712008675874e-115	HERC6	IFNB	PBS	1.054486251355605e-116
7.239169247285966e-119	1.6766312641920058	0.975	0.393	2.649608336199136e-114	C1R	IFNB	PBS	4.0763205172294405e-116
1.988972037368948e-118	-1.41214	1	1	7.279836553974087e-114	RPL23	IFNB	PBS	1.1030055384809224e-115
2.77811477616039e-118	2.250452120998363	0.964	0.278	1.0168177892224644e-113	PLAAT4	IFNB	PBS	1.5176384913768126e-115
3.0796336928215067e-117	2.059671017147348	0.93	0.146	1.1271767279095995e-112	CFB	IFNB	PBS	1.657612835161176e-114
6.293568974022698e-117	0.8657703426336356	0.96	0.366	2.303509180182048e-112	PARP12	IFNB	PBS	3.3032341718494826e-114
6.317488375439571e-117	-1.20175	1	1	2.3122639202946376e-112	EEF1G	IFNB	PBS	3.3032341718494826e-114
1.0749259854669983e-116	-1.41769	1	1	3.93433659940776e-112	RPL23A	IFNB	PBS	5.541319154095438e-114
9.076563504383864e-115	1.323094985890077	1	0.969	3.322113008239538e-110	GSDMD	IFNB	PBS	4.614045844777136e-112
2.4393667668048354e-114	-1.01622	0.999	1	8.928326303182381e-110	RPLP2	IFNB	PBS	1.2230583976962164e-111
2.822676619282791e-114	0.9568055777950516	0.999	0.953	1.0331278694236944e-109	MRPS18C	IFNB	PBS	1.396118742464452e-111
3.4482681211835664e-114	0.9644373226141568	0.897	0.058	1.2621006150343972e-109	RTP4	IFNB	PBS	1.6828008200458628e-111
6.147592322601338e-114	0.8524906416351582	0.95	0.214	2.2500802659953163e-109	DDX60	IFNB	PBS	2.9606319289412048e-111
6.724100499272337e-114	1.0337709072490815	0.99	0.661	2.4610880237386684e-109	ZNFX1	IFNB	PBS	3.19621821264762e-111
8.630327538302256e-114	-1.35324	1	1	3.1587861822940084e-109	RPL3	IFNB	PBS	4.0497258747359085e-111
1.6171330476073156e-113	-1.09979	1	1	5.918868667547536e-109	RPS9	IFNB	PBS	7.492238819680425e-111
2.7663656331374705e-113	1.0880244611444303	1	1	1.0125174853846456e-108	DNAJA1	IFNB	PBS	1.2656468567308072e-110
2.0530117545068429e-112	-1.1575	1	1	7.514228322670497e-108	RPS4X	IFNB	PBS	9.276825089716663e-110
2.9304939989459735e-112	2.343898926729888	0.927	0.217	1.0725901085542154e-107	TNFSF10	IFNB	PBS	1.308036717749044e-109
3.3933449105018886e-112	-1.14893	1	1	1.2419981706927963e-107	RPL7	IFNB	PBS	1.4963833381840922e-109
3.5212812474428694e-112	-1.22038	1	1	1.2888241493765645e-107	RPS3	IFNB	PBS	1.5343144635435292e-109
4.288343449388915e-112	2.0736431984344144	0.985	0.725	1.5695765859108367e-107	MDK	IFNB	PBS	1.846560689306867e-109
8.148017767530918e-112	0.7828991555951853	0.978	0.597	2.982255983093991e-107	PML	IFNB	PBS	3.467739515225571e-109
1.0091504242768243e-111	1.0835725495369026	0.883	0.037	3.6935914678956044e-107	TRIM22	IFNB	PBS	4.245507434362765e-109
1.7567346484153803e-111	-1.19177	1	1	6.429824486665133e-107	RPL14	IFNB	PBS	7.306618734846743e-109
2.8445940840203e-111	-1.05181	1	1	1.0411498806922699e-106	EEF1A1	IFNB	PBS	1.1698313266205282e-108
8.719743816111917e-111	-1.12548	1	1	3.1915134341351226e-106	RPL6	IFNB	PBS	3.546126037927915e-108
1.9263166052877592e-110	-1.17611	1	1	7.050511407013724e-106	RPS29	IFNB	PBS	7.747814732982115e-108
2.6509843945123463e-110	1.0042298292516476	0.999	0.959	9.702867982354637e-106	CIR1	IFNB	PBS	1.0546595632994171e-107
1.0016126343151153e-109	0.9081219582958242	0.993	0.807	3.666002402856753e-105	GRINA	IFNB	PBS	3.941938067587906e-107
2.0642174915413545e-109	0.7552268220648419	0.97	0.427	7.55524244079051e-105	HLA-F	IFNB	PBS	8.037491958287778e-107
1.0262567975515889e-108	0.8863124051202642	1	1	3.756202504718571e-104	LLPH	IFNB	PBS	3.9538973733879696e-106
1.1507025972600668e-108	-1.12327	1	1	4.211686576231571e-104	RPSA	IFNB	PBS	4.387173516907886e-106
1.2863484156453149e-108	1.7013552652527804	0.999	0.963	4.7081638361034175e-104	MARCKSL1	IFNB	PBS	4.85377715062208e-106
1.5437222374880048e-108	-1.14809	1	1	5.650177761429847e-104	RPS24	IFNB	PBS	5.765487511663107e-106
1.5918024324657973e-108	1.2430738323344968	0.992	0.776	5.826156083068065e-104	LGMN	IFNB	PBS	5.885006144513196e-106
1.6645843502346093e-108	-1.11333	1	1	6.092545180293693e-104	RPS11	IFNB	PBS	6.092545180293692e-106
3.1047925333515506e-108	-1.03024	1	1	1.1363851151320014e-103	RPS15	IFNB	PBS	1.1251337773584165e-105
5.109225507106026e-108	1.2167063573987118	1	0.983	1.8700276278558765e-103	PSME1	IFNB	PBS	1.8333604194665452e-105
1.055889913151197e-107	1.0158245732849602	0.99	0.746	3.864662671124697e-103	STAT2	IFNB	PBS	3.7520996807035885e-105
1.0888172473129127e-107	1.3266001328232644	1	1	3.985180006889992e-103	MYL12A	IFNB	PBS	3.831903852778837e-105
3.921815417380253e-107	1.1529124835356488	0.988	0.807	1.4354236609153462e-102	CAPG	IFNB	PBS	1.3670701532527111e-104
4.421019475346415e-107	-1.10373	1	1	1.618137338171541e-102	RPS28	IFNB	PBS	1.526544658652397e-104
6.749734165459532e-107	1.1022173432464577	0.999	0.98	2.470470201899843e-102	FAM207A	IFNB	PBS	2.3088506559811623e-104
1.2596234151966936e-106	-1.12464	1	1	4.610347661961418e-102	RPL5	IFNB	PBS	4.268840427742054e-104
4.146697660755622e-106	0.8493597997228034	0.967	0.495	1.5177328108131656e-101	MYD88	IFNB	PBS	1.392415422764372e-103
7.054912792139926e-106	-0.878091	1	1	2.5821686310511348e-101	UBA52	IFNB	PBS	2.3474260282283045e-103
1.047369449365374e-105	-0.963825	1	1	3.8334769216222055e-101	RPL10	IFNB	PBS	3.453582812272257e-103
1.0888654128438701e-105	1.1214625953283257	0.975	0.688	3.985356297549848e-101	MFSD12	IFNB	PBS	3.5583538370980785e-103
2.33588983584185e-105	-0.930298	1	1	8.549590388164755e-101	RPL11	IFNB	PBS	7.566009193066153e-103
7.545778800277676e-105	0.9138299586404336	0.979	0.658	2.7618304986896326e-100	SCARB2	IFNB	PBS	2.4226583321838883e-102
9.269464066349243e-105	0.6070245718774006	0.857	0.037	3.3927165429244867e-100	DDX60L	IFNB	PBS	2.950188298195206e-102
1.925188045529632e-104	1.3278419922882974	0.992	0.871	7.046380765443008e-100	RNF213	IFNB	PBS	6.074466177106041e-102
2.9196180965471553e-104	-0.921832	1	1	1.0686094195172238e-99	RPS21	IFNB	PBS	9.133413842027556e-102
4.523676351991665e-104	-0.966463	1	1	1.6557107815924694e-99	RPS25	IFNB	PBS	1.4031447301631095e-101
6.591471386302058e-104	-1.02455	1	1	2.4125444421004163e-99	RPS3A	IFNB	PBS	2.0273482706726183e-101
7.247221906878366e-104	0.9288	1	0.932	2.6525556901365508e-99	RNF114	IFNB	PBS	2.2104630751137923e-101
8.163431184999742e-104	0.8908148414159534	0.93	0.285	2.9878974480217556e-99	SECTM1	IFNB	PBS	2.4693367339022774e-101
9.814213142309025e-104	0.8475559621279737	0.959	0.468	3.5921001522165255e-99	TRIM38	IFNB	PBS	2.944344387062726e-101
1.4141236161823712e-103	0.70085	0.919	0.244	5.175833847589096e-99	APOL2	IFNB	PBS	4.207994998039916e-101
2.462967335737136e-103	1.2579746011309625	0.964	0.739	9.014706745531491e-99	PSAT1	IFNB	PBS	7.269924794783461e-101
3.9103236421978913e-103	0.8755074486706389	0.994	0.956	1.43121755628085e-98	TARS	IFNB	PBS	1.1449740450246802e-100
3.094022347786869e-102	-0.983707	1	1	1.1324431195134719e-97	RPS2	IFNB	PBS	8.987643805662477e-100
6.408848114059299e-102	-1.0084	0.999	1	2.345702498226844e-97	SLC25A5	IFNB	PBS	1.8470098411234987e-99
1.2995882285483067e-101	-1.15642	1	1	4.756622875309656e-97	MT-ATP6	IFNB	PBS	3.71611162133567e-99
1.3326719933150113e-101	-0.884683	1	1	4.877712762732272e-97	RPL21	IFNB	PBS	3.781172684288584e-99
2.2461211055701768e-101	0.7507806952528897	0.971	0.563	8.221027858497404e-97	HELZ2	IFNB	PBS	6.3238675834595424e-99
2.9362126731855636e-101	0.878901	0.99	0.817	1.074683200512648e-96	NBN	IFNB	PBS	8.203688553531662e-99
6.106372950269847e-101	1.7129412176099936	0.839	0.054	2.234993563528266e-96	SAMD9	IFNB	PBS	1.6931769420668683e-98
1.6037030841806203e-100	0.9227603152395304	0.999	0.912	5.8697136584094875e-96	IRF9	IFNB	PBS	4.4133185401575095e-98
2.3677058777266507e-100	0.9155895617417428	0.967	0.627	8.666040283067315e-96	RIPK2	IFNB	PBS	6.467194241095011e-98
3.264861765160485e-100	0.9003251705202266	0.975	0.559	1.194972054666389e-95	IRF1	IFNB	PBS	8.851644849380659e-98
4.546881572014057e-100	1.1229648551024838	0.883	0.149	1.664204124172865e-95	C1S	IFNB	PBS	1.2236795030682828e-97
5.360204781010653e-100	1.1958081769719202	0.988	0.742	1.9618885518977093e-95	SLFN5	IFNB	PBS	1.4320354393413937e-97
3.868919252641454e-99	-0.950113	1	1	1.4160631356592988e-94	RPLP0	IFNB	PBS	1.026132706999492e-96
8.403763391043007e-99	0.9430634563248252	0.997	0.864	3.075861438755651e-94	DNTTIP1	IFNB	PBS	2.212849955939318e-96
2.349341128782169e-98	-0.947776	1	1	8.598823465455616e-94	RPS6	IFNB	PBS	6.142016761039726e-96
4.543822659407456e-98	0.9535710827576463	0.993	0.905	1.6630845315697224e-93	CALCOCO2	IFNB	PBS	1.1794925755813636e-95
1.875019594874875e-97	0.775977	0.999	0.98	6.86275921920153e-93	MED10	IFNB	PBS	4.8329290276067116e-95
3.1811305368681486e-97	1.0704638729363445	0.996	0.973	1.164325587799111e-92	OPTN	IFNB	PBS	8.142136977616162e-95
3.7791951859088326e-97	0.8717796119213266	0.999	0.983	1.3832232299944918e-92	EIF6	IFNB	PBS	9.605716874961749e-95
5.982388502322914e-97	1.1672623179937809	1	1	2.1896140157352098e-92	ZFAS1	IFNB	PBS	1.5100786315415245e-94
1.1209538181489489e-96	-0.946959	1	1	4.102803069806968e-92	RPL10A	IFNB	PBS	2.810139088908882e-94
1.530151652389905e-96	-0.745359	1	1	5.600508062912292e-92	RPL8	IFNB	PBS	3.8098694305525797e-94
1.6494415101422839e-96	0.6970668259223898	0.981	0.705	6.037120871271773e-92	OGFR	IFNB	PBS	4.079135723832279e-94
3.118713022814095e-96	1.0761823827336865	1	0.969	1.1414801534801868e-91	TAPBP	IFNB	PBS	7.660940627383803e-94
4.478738743279004e-96	-0.841116	0.999	1	1.6392631674275479e-91	RPS10	IFNB	PBS	1.0928421116183651e-93
1.8104757365178512e-95	0.8222090872435801	0.855	0.129	6.626522243228987e-91	GBP3	IFNB	PBS	4.388425326641712e-93
2.6174127254617202e-95	0.8692331690962218	1	0.997	9.579992316462443e-91	ZC3H15	IFNB	PBS	6.302626523988449e-93
1.3581883483637103e-94	1.2874812771246886	1	0.966	4.971105173846015e-90	PLAAT3	IFNB	PBS	3.249088348918965e-92
1.8124705769448505e-94	1.0127730643269843	0.999	0.983	6.633823558675847e-90	ANXA4	IFNB	PBS	4.307677635503797e-92
2.3944807750935626e-94	-1.15895	0.99	1	8.764039084919949e-90	NAP1L1	IFNB	PBS	5.654218764464483e-92
2.7958496838170294e-94	1.1710380054506628	0.999	0.925	1.023308942773871e-89	TSC22D1	IFNB	PBS	6.559672710088917e-92
7.040149321783634e-94	-0.904177	1	1	2.576765053266028e-89	RPL13	IFNB	PBS	1.6412516262840946e-91
1.506177173022491e-93	1.1289126987097426	0.994	0.769	5.5127590709796205e-89	PPM1K	IFNB	PBS	3.4890880196073547e-91
4.310903944003004e-93	-0.823377	1	1	1.5778339525445402e-88	RPL15	IFNB	PBS	9.923483978267546e-91
4.462494147788974e-93	0.6086023931914146	0.921	0.349	1.6333174830322422e-88	IFIT5	IFNB	PBS	1.020823426895151e-90
6.736425850853565e-93	-0.869691	0.277	0.861	2.4655992256709137e-88	PRELP	IFNB	PBS	1.5314280904788282e-90
1.073907585073908e-92	1.0117917666771676	1	0.997	3.93060915212901e-88	ADAR	IFNB	PBS	2.426301945758648e-90
1.8807455409872112e-92	0.8623420735700541	0.963	0.62	6.883716754567292e-88	CASP4	IFNB	PBS	4.223139113231468e-90
6.499595097676109e-92	-0.829093	1	1	2.378916801700433e-87	RPL39	IFNB	PBS	1.4505590254270934e-89
6.785177426436616e-92	0.7996936254767479	1	0.993	2.483442789850065e-87	GNG5	IFNB	PBS	1.505116842333373e-89
1.276630067988911e-91	0.7403743138109872	0.997	0.905	4.672593711846213e-87	PSMF1	IFNB	PBS	2.8148154890639835e-89
2.0615882815209236e-91	1.0285869567432997	0.971	0.631	7.545619269194734e-87	SERPINB1	IFNB	PBS	4.518334891733373e-89
2.1149627905650765e-91	0.9511279852576796	0.992	0.915	7.740975309747236e-87	TIMP2	IFNB	PBS	4.607723398659069e-89
5.302664209512129e-91	0.5012992911979142	0.886	0.234	1.9408281273235347e-86	TRIM69	IFNB	PBS	1.1484190102506124e-88
1.3974628498853514e-90	-0.824132	0.999	1	5.114853776865376e-86	RPS23	IFNB	PBS	3.0087375158031614e-88
1.4208582770748842e-90	-1.02964	1	1	5.200483379921784e-86	RACK1	IFNB	PBS	3.0412183508314526e-88
1.9988706656066087e-90	-0.720998	1	1	7.316066523186748e-86	RPS27A	IFNB	PBS	4.253527048364389e-88
2.796141658731443e-90	1.0331368167373496	0.999	0.953	1.0234158085122954e-85	CAV2	IFNB	PBS	5.915698315099973e-88
3.7339554771342236e-90	0.5702680832184291	0.88	0.224	1.366665044185897e-85	RBM43	IFNB	PBS	7.854396805666074e-88
4.163721241537109e-90	-0.999354	1	1	1.523963611614997e-85	RPL34	IFNB	PBS	8.70836349494284e-88
5.0252349880391e-90	2.465634011882768	0.87	0.325	1.839286257972191e-85	IDO1	IFNB	PBS	1.0450490102114723e-87
5.219657345375294e-90	0.9606737685381268	0.993	0.912	1.9104467849808118e-85	ASS1	IFNB	PBS	1.079348466090854e-87
6.7915668460610155e-90	0.9225205291662826	0.999	0.997	2.4857813813267924e-85	PSMA4	IFNB	PBS	1.396506394003816e-87
7.989465931620577e-90	0.5785684118128506	0.866	0.183	2.9242244256324475e-85	BTC	IFNB	PBS	1.63364493052092e-87
8.360057104271457e-90	0.6962948225954395	1	0.98	3.059864500734396e-85	PSMA3	IFNB	PBS	1.6999247226302198e-87
8.743940929545115e-90	-1.01315	1	1	3.200369819622807e-85	EIF3E	IFNB	PBS	1.7681601213385676e-87
1.0385243741077595e-89	0.6213859138558797	0.815	0.102	3.801103061671811e-85	TRIM5	IFNB	PBS	2.088518165753742e-87
3.3193483197901445e-89	-0.916131	1	1	1.2149146785263907e-84	RPL4	IFNB	PBS	6.638878024734374e-87
4.053985259167384e-89	0.6764505406280735	0.963	0.664	1.4837991447078543e-84	GCA	IFNB	PBS	8.064125786455728e-87
6.783170486550153e-89	0.6939084589733073	0.999	0.993	2.4827082297822213e-84	CNBP	IFNB	PBS	1.3420044485309305e-86
7.232506377959042e-89	0.8453223402987546	0.935	0.556	2.647169659396789e-84	DDIT3	IFNB	PBS	1.4232094942993488e-86
1.8777328674616772e-88	0.8020048049353354	0.93	0.532	6.872690068196484e-84	PCK2	IFNB	PBS	3.675235330586354e-86
2.3497628583685477e-88	0.765914	0.779	0.037	8.6003670379147215e-84	CASP1	IFNB	PBS	4.5746633180397444e-86
2.6491073778149147e-88	2.900597154988812	0.847	0.234	9.69599791354037e-84	CXCL10	IFNB	PBS	5.1301576262118346e-86
2.7605771815810686e-88	0.5052871194448679	0.872	0.247	1.0103988542304872e-83	TDRD7	IFNB	PBS	5.317888706476247e-86
3.933911443454823e-88	1.0520626564729318	1	1	1.4398509274189001e-83	UBC	IFNB	PBS	7.538486530989007e-86
5.888539033474813e-88	0.9590793424976114	0.996	0.892	2.1552641716421167e-83	NCOA7	IFNB	PBS	1.1225334227302691e-85
7.292501401668191e-88	0.7223338165918103	0.977	0.705	2.6691284380245734e-83	ZC3HAV1	IFNB	PBS	1.3829681026034059e-85
9.16690972249723e-88	0.6624792146764813	0.977	0.729	3.355180627531211e-83	NAPA	IFNB	PBS	1.72947455027382e-85
1.2314567122472681e-87	0.6716875665729197	0.97	0.705	4.5072547124962266e-83	TRIM14	IFNB	PBS	2.3114126730749876e-85
1.3519110627308364e-87	0.8039050294787325	0.966	0.715	4.9481296807011344e-83	PSMB10	IFNB	PBS	2.5245559595413952e-85
2.04345291899159e-87	0.7390071391409432	1	0.986	7.47924202880112e-83	TFG	IFNB	PBS	3.796569557767066e-85
6.596473131352266e-87	1.2807416424812552	0.996	0.98	2.414375130806243e-82	KLF6	IFNB	PBS	1.2193813791950725e-84
7.2730714793887166e-87	-0.721583	1	1	2.662016892171064e-82	GAPDH	IFNB	PBS	1.337696930739228e-84
1.5743743054225962e-86	-0.633949	1	1	5.762367395277245e-82	UQCRH	IFNB	PBS	2.8811836976386223e-84
1.9991172918129217e-86	0.6316083745081815	0.961	0.681	7.316969199764473e-82	MED8	IFNB	PBS	3.6402831839624257e-84
2.5891928340909917e-86	1.012957108636665	1	0.959	9.47670469205644e-82	MTHFD2	IFNB	PBS	4.691437966364574e-84
2.9214981572277156e-86	0.8337168142541287	0.956	0.603	1.0692975405269162e-81	CXCL16	IFNB	PBS	5.267475569098109e-84
3.24719757160736e-86	0.522941	0.771	0.044	1.1885067831840099e-81	SP140L	IFNB	PBS	5.826013643058871e-84
3.4824142682278165e-86	-0.878984	1	1	1.2745984463140632e-81	RPL13A	IFNB	PBS	6.2175533966539675e-84
4.280594260283877e-86	1.0850306596939987	0.981	0.824	1.566740305206502e-81	TNFRSF12A	IFNB	PBS	7.605535462167486e-84
4.5322616500668786e-86	-0.814015	1	1	1.6588530865409782e-81	RPL41	IFNB	PBS	8.013783026768012e-84
5.230203337494217e-86	-0.827475	1	1	1.9143067235562587e-81	RPS16	IFNB	PBS	9.203397709405089e-84
1.316901827530941e-85	0.6790682609989418	0.997	0.912	4.819992378945998e-81	SH3GLB1	IFNB	PBS	2.3062164492564587e-83
2.4957075976622356e-85	0.47952022549905976	0.836	0.203	9.134539378203551e-81	PARP10	IFNB	PBS	4.349780656287404e-83
4.219050731466353e-85	0.5433244256092347	0.894	0.302	1.544214758224e-80	CHROMR	IFNB	PBS	7.318553356511848e-83
4.444428316392793e-85	0.6733661507903728	0.963	0.661	1.626705208082926e-80	BLZF1	IFNB	PBS	7.6731377739760655e-83
4.996871445060478e-85	-0.746312	1	1	1.8289049176065857e-80	RPS8	IFNB	PBS	8.586408063880681e-83
7.181103281087268e-85	-0.779639	1	1	2.6283556119107508e-80	RPL9	IFNB	PBS	1.2282035569676404e-82
8.425320912460984e-85	0.8721966875316527	0.996	0.905	3.083751707169845e-80	UBE2H	IFNB	PBS	1.434303119613881e-82
1.0344671894842584e-84	0.7196073335138968	0.994	0.902	3.7862533602313336e-80	SPOP	IFNB	PBS	1.752895074181173e-82
1.2477659809680606e-84	-0.853532	1	1	4.566948266941199e-80	RPL36A	IFNB	PBS	2.1045844548116122e-82
1.3936015696599003e-84	0.8934365974823699	0.986	0.783	5.100721105112201e-80	PDP1	IFNB	PBS	2.3397803234459635e-82
4.280719798102918e-84	-0.929107	1	0.997	1.566786253303649e-79	MT-CO3	IFNB	PBS	7.154275129240406e-82
6.364666928677102e-84	0.7150862374132659	0.945	0.603	2.3295317425651063e-79	TRIB3	IFNB	PBS	1.058878064802321e-81
7.087594380021027e-84	0.43994253592114335	0.796	0.122	2.5941304190314963e-79	C5orf56	IFNB	PBS	1.1738146692450206e-81
7.747319671233815e-84	0.7468769972496612	1	0.99	2.8355964728682885e-79	TMEM50A	IFNB	PBS	1.277295708499229e-81
9.042231193095764e-84	0.9827841448095592	0.985	0.892	3.30954703898498e-79	EIF4EBP1	IFNB	PBS	1.4841018112040271e-81
1.1549630983254078e-83	0.5968384722469097	0.964	0.631	4.2272804361808246e-79	IFRD1	IFNB	PBS	1.887178766152154e-81
1.4396309109077289e-83	-0.940725	0.999	1	5.269193097013378e-79	EEF2	IFNB	PBS	2.341863598672613e-81
2.1862922328372885e-83	1.0127252641882336	0.989	0.908	8.00204820140776e-79	CD47	IFNB	PBS	3.540729292658301e-81
3.0216467128683847e-83	0.9221199998415248	0.861	0.356	1.1059529133769577e-78	STC2	IFNB	PBS	4.872039265977786e-81
3.808217484544393e-83	1.1059006341120416	0.996	0.929	1.3938456815180936e-78	ANXA3	IFNB	PBS	6.113358252272341e-81
6.625016418579784e-83	0.6385128100131945	0.997	0.993	2.4248222593643876e-78	SUMO1	IFNB	PBS	1.0588743490674182e-80
6.770668276587259e-83	0.7334013889959015	0.97	0.627	2.478132295913703e-78	SQOR	IFNB	PBS	1.0774488243103055e-80
1.0883622384223656e-82	0.6501038113409553	0.989	0.851	3.9835146288497015e-78	CNDP2	IFNB	PBS	1.724465207294243e-80
4.212488805704233e-82	-0.729579	1	1	1.5418130277758066e-77	YBX1	IFNB	PBS	6.645745809378476e-80
5.724222375157302e-82	-0.791842	1	1	2.095122631531325e-77	RPS14	IFNB	PBS	8.991942624597958e-80
1.7321588334779195e-81	-0.771463	1	1	6.339874546412534e-77	RPS5	IFNB	PBS	2.709348096757493e-79
2.17457031356421e-81	0.6579020391691686	0.948	0.681	7.959144804676367e-77	MRPL39	IFNB	PBS	3.386870129649518e-79
4.318762260307865e-81	0.6780351664382795	0.992	0.942	1.5807101748952816e-76	MRPL17	IFNB	PBS	6.69792446989526e-79
4.391713137788262e-81	-0.805817	0.942	0.986	1.6074109255618823e-76	EIF3L	IFNB	PBS	6.782324580429882e-79
8.577609376440415e-81	0.7103920144861793	0.997	0.942	3.1394908078709555e-76	UBE2Z	IFNB	PBS	1.3191137848197294e-78
1.5703904814062407e-80	0.8448835830966037	1	1	5.747786200994982e-76	H3F3B	IFNB	PBS	2.4049314648514567e-78
4.020104963247379e-80	-0.82372	0.775	0.993	1.471398617598173e-75	DANCR	IFNB	PBS	6.1308275733257215e-78
4.06175364501851e-80	-0.679699	1	1	1.4866424516132246e-75	PABPC1	IFNB	PBS	6.1686408780631745e-78
4.829244025814331e-80	1.4501491993429805	0.822	0.231	1.767551605888303e-75	PLAAT2	IFNB	PBS	7.303932255736789e-78
5.1432582771039436e-80	1.0298854079295103	1	1	1.8824839620028143e-75	SQSTM1	IFNB	PBS	7.746847580258496e-78
9.006561331038362e-80	0.8429100388627003	0.719	0.02	3.296491512773351e-75	IFI16	IFNB	PBS	1.351021111792357e-77
9.861898092281632e-80	0.6334463958283758	0.997	0.919	3.609553320756e-75	WDR45B	IFNB	PBS	1.4732870696963265e-77
1.858274234234999e-79	-0.823579	1	1	6.801469524723519e-75	EEF1B2	IFNB	PBS	2.7648250100502113e-77
2.026187470168008e-79	0.7911517572574966	1	1	7.416048759561926e-75	EPRS	IFNB	PBS	3.0024488905109007e-77
2.724761337561843e-79	0.7093553493247436	0.964	0.705	9.972898971610102e-75	CCDC50	IFNB	PBS	4.0213302304879444e-77
1.522367448091864e-78	1.2985213401510003	0.93	0.614	5.5720170967610305e-74	HIST1H2AC	IFNB	PBS	2.2377578701851532e-76
2.980715338816403e-78	0.6519652871152292	0.997	0.959	1.0909716211601917e-73	PAIP1	IFNB	PBS	4.3638864846407673e-76
3.2934279763228843e-78	1.6698749917416973	0.731	0.047	1.2054275736139387e-73	CXCL11	IFNB	PBS	4.8025002932826255e-76
5.083009641371037e-78	-0.840508	0.548	0.953	1.8604323588382126e-73	ITPR2	IFNB	PBS	7.382668090627829e-76
5.8705383113986475e-78	-0.669697	1	1	2.1486757273550192e-73	RPL38	IFNB	PBS	8.492789436185844e-76
7.153644686025814e-78	0.5443491257371762	1	1	2.6183054915323075e-73	NDUFV2	IFNB	PBS	1.030828933674137e-75
7.280414305392245e-78	0.9654131745601756	0.999	1	2.6647044399166158e-73	CLDN7	IFNB	PBS	1.0449821333006335e-75
8.054042115610473e-78	-0.722	1	1	2.947859954734589e-73	RPLP1	IFNB	PBS	1.151507794818199e-75
8.378614670214773e-78	1.3258326457882728	1	1	3.0666567554453094e-73	FTH1	IFNB	PBS	1.1932516558152952e-75
8.414076670729292e-78	0.6336087182641914	0.997	0.973	3.0796362022536284e-73	MRPS10	IFNB	PBS	1.1936574427339644e-75
9.227980460578353e-78	-0.801126	1	1	3.377533128376283e-73	RPS18	IFNB	PBS	1.3040668449329276e-75
9.834169641658937e-78	0.6352009831125847	0.997	1	3.599404430543586e-73	SMIM26	IFNB	PBS	1.3843863194398411e-75
1.475499054330227e-77	0.7382674110663391	0.983	0.895	5.400474088754063e-73	PHACTR4	IFNB	PBS	2.0691471604421694e-75
1.5300700097956284e-77	0.39484095020708576	0.732	0.044	5.600209242852979e-73	HSH2D	IFNB	PBS	2.1374844438370143e-75
2.046860948343492e-77	0.5502462103415511	0.978	0.827	7.491715757032014e-73	MRPS22	IFNB	PBS	2.848561124346774e-75
2.06718662578715e-77	-0.776149	1	1	7.566109769043545e-73	RPL27A	IFNB	PBS	2.865950670092252e-75
2.6413451213077676e-77	0.5878911264645126	1	1	9.667587278498561e-73	VAPA	IFNB	PBS	3.6481461428296453e-75
2.7592650594162267e-77	0.7599425698589498	0.986	0.953	1.0099186043969332e-72	NIFK	IFNB	PBS	3.7966864826952375e-75
3.9494545543858545e-77	0.7312648609891503	0.999	1	1.445539861450767e-72	EDF1	IFNB	PBS	5.414006971725719e-75
4.541974493417767e-77	0.7215242422238171	0.986	0.932	1.6624080843358368e-72	TRIM56	IFNB	PBS	6.203015240059092e-75
6.1224180178792204e-77	0.661031	0.986	0.871	2.2408662187239736e-72	NAMPT	IFNB	PBS	8.330357690423693e-75
7.291926966339188e-77	0.6769710673925065	0.997	0.966	2.6689181889498065e-72	NARS	IFNB	PBS	9.884882181295579e-75
2.084329566750321e-76	0.49888180766426904	0.857	0.295	7.628854647262849e-72	HCP5	IFNB	PBS	2.8104990259981615e-74
2.088619805665146e-76	0.4920576588067652	0.92	0.495	7.644557350715002e-72	PRKD2	IFNB	PBS	2.8104990259981615e-74
2.7059470363526395e-76	0.35817214559912264	0.75	0.078	9.904036747754296e-72	TRIM21	IFNB	PBS	3.627852288554687e-74
3.906893998935858e-76	0.6413945276330193	0.96	0.647	1.4299622725505137e-71	RBMS2	IFNB	PBS	5.218840410768297e-74
7.33911573769444e-76	0.6010032589294703	1	1	2.6861897511535418e-71	RAP1B	IFNB	PBS	9.767962731467423e-74
1.0086770850843939e-75	0.7690340295538904	0.997	0.963	3.691858999117391e-71	AIDA	IFNB	PBS	1.3376300721439818e-73
1.162751748722618e-75	0.5981193445191223	0.977	0.79	4.255787675499654e-71	FYTTD1	IFNB	PBS	1.536385442418647e-73
3.2833222485641556e-75	1.2242807227261476	1	0.986	1.2017287761969668e-70	CAV1	IFNB	PBS	4.322765382003478e-73
4.198374746833304e-75	-0.754346	1	1	1.5366471410884576e-70	RPL32	IFNB	PBS	5.507695846195188e-73
9.050596790676723e-75	0.6346619792954274	0.975	0.793	3.3126089313555867e-70	BCL2L13	IFNB	PBS	1.1830746183412813e-72
4.402808227881168e-74	-0.820339	0.961	0.993	1.6114718394867863e-69	EIF4B	IFNB	PBS	5.734775229490343e-72
4.691991071766177e-74	0.5415427950978466	0.95	0.671	1.7173156521771384e-69	THAP9-AS1	IFNB	PBS	6.089771816230987e-72
5.931621560755254e-74	0.575314	0.994	0.942	2.1710328074520307e-69	CD164	IFNB	PBS	7.671494019265126e-72
6.204073002078582e-74	0.5716129378866583	0.983	0.905	2.2707527594907823e-69	DNPEP	IFNB	PBS	7.995608308066136e-72
7.198211505161818e-74	0.6045702179188835	0.993	0.973	2.634617393004277e-69	UBE2D3	IFNB	PBS	9.244271554400973e-72
9.108594314378543e-74	-0.717789	1	1	3.3338366050056904e-69	RPS20	IFNB	PBS	1.1656771346173744e-71
2.9455969259058854e-73	0.7648971082050197	0.986	0.875	1.0781179308508132e-68	MINDY2	IFNB	PBS	3.756508469863461e-71
3.026746918648404e-73	1.684291827171545	0.879	0.424	1.1078196396945026e-68	C15orf48	IFNB	PBS	3.846595971161467e-71
3.8776761820370405e-73	-0.809313	0.526	0.929	1.4192682593873772e-68	ALKAL2	IFNB	PBS	4.9109628352504395e-71
5.971844256898093e-73	0.4354884524198505	0.67	0.007	2.185754716467271e-68	APOL3	IFNB	PBS	7.537085229197487e-71
8.583283242312789e-73	0.40216808282559086	0.815	0.254	3.1415674995189038e-68	SLC6A9	IFNB	PBS	1.0795764603157746e-70
1.1370177141657058e-72	0.5806625928365585	0.994	0.942	4.1615985356179006e-68	RNF181	IFNB	PBS	1.4252049779513355e-70
1.404408791037071e-72	1.451539516398816	1	0.997	5.140276616074784e-68	KRT7	IFNB	PBS	1.754360619820745e-70
2.0037957581340778e-72	1.8300425220711023	0.921	0.525	7.334092854346538e-68	SAA1	IFNB	PBS	2.4945894062403188e-70
2.8473589220635e-72	-0.812268	1	1	1.0421618390644616e-67	RPL18A	IFNB	PBS	3.5327519968286837e-70
3.8355117451450434e-72	-0.693763	1	1	1.4038356538405374e-67	RPL37A	IFNB	PBS	4.742688019731545e-70
4.079813963213259e-72	0.6875496331861961	0.99	0.786	1.4932527086756852e-67	NECTIN2	IFNB	PBS	5.027786897897929e-70
1.062004646679903e-71	-0.957417	1	1	3.887043207313112e-67	RPS27	IFNB	PBS	1.3043769152057422e-69
1.6002579003981613e-71	0.946113	0.993	0.976	5.857103941247311e-67	NQO1	IFNB	PBS	1.9588976392131472e-69
1.7835651712918242e-71	1.4380990217677392	0.753	0.173	6.528026883445205e-67	GBP1	IFNB	PBS	2.176008961148402e-69
1.799089862954079e-71	0.6497499781014068	0.992	0.929	6.584848807398225e-67	KCMF1	IFNB	PBS	2.187657411095756e-69
2.451702669068932e-71	0.5418178475673674	0.964	0.8	8.973476939059199e-67	YARS	IFNB	PBS	2.971349979820926e-69
3.012239951096944e-71	-0.636319	1	1	1.1025099445009924e-66	RPS7	IFNB	PBS	3.6386466815214266e-69
3.831235713991357e-71	0.6781574392135544	0.988	0.922	1.4022705836779766e-66	GTF2F2	IFNB	PBS	4.6127321831512383e-69
4.2803432558901014e-71	0.554382	0.978	0.769	1.5666484350883362e-66	NT5C2	IFNB	PBS	5.136552246191264e-69
4.990691209760564e-71	0.5683801894117879	0.887	0.519	1.826642889684464e-66	BAK1	IFNB	PBS	5.969421208119163e-69
5.626684162934593e-71	0.46940779440264246	0.793	0.207	2.0594226704756905e-66	DAPP1	IFNB	PBS	6.708217167673258e-69
8.196041881436968e-71	0.5592107858262878	0.994	0.925	2.9998332890247444e-66	UBE2E1	IFNB	PBS	9.73971847085956e-69
8.507683218251795e-71	0.5853396434742805	0.992	0.959	3.1138971347123397e-66	BTF3L4	IFNB	PBS	1.0077337005541552e-68
1.395222422711849e-70	0.8774368893427639	0.988	0.932	5.10665358936764e-66	PDLIM1	IFNB	PBS	1.6473076094734318e-68
1.5446939327587027e-70	0.6087654375682472	0.999	0.997	5.653734263290128e-66	ARPC2	IFNB	PBS	1.8179209849807482e-68
1.9110109745606355e-70	0.6668004772319001	0.999	0.976	6.994491267989383e-66	NFE2L2	IFNB	PBS	2.241824124355571e-68
2.1297885027365582e-70	0.7060325677920899	0.953	0.668	7.795238898866078e-66	WIPI1	IFNB	PBS	2.4904916609795776e-68
2.1977056350598285e-70	0.6995797235592922	0.999	0.98	8.043822394882479e-66	CHMP5	IFNB	PBS	2.561726877351108e-68
2.4803466756126823e-70	-0.598673	1	1	9.078316867409978e-66	RPS15A	IFNB	PBS	2.8820053547333263e-68
2.910436219235163e-70	0.6405117898885369	0.986	0.892	1.065248760602262e-65	VASP	IFNB	PBS	3.3710403816527284e-68
8.758905541659734e-70	0.5251547915649319	0.978	0.854	3.205847017302879e-65	MRPS18A	IFNB	PBS	1.011308207351066e-67
1.2295196702502295e-69	0.5930438737146637	0.997	0.963	4.500164945082865e-65	MRPL18	IFNB	PBS	1.415146209145555e-67
1.5970755455028435e-69	-0.741149	1	1	5.845456204094958e-65	RPL17	IFNB	PBS	1.8324314119419932e-67
1.6412470609965328e-69	0.3590220121763773	0.739	0.129	6.0071283679534105e-65	TMEM62	IFNB	PBS	1.877227614985441e-67
1.741324748111087e-69	0.5629146516588281	0.971	0.773	6.3734227105613906e-65	ELF1	IFNB	PBS	1.9854899409848566e-67
2.2545207216497448e-69	0.5192607104939413	0.978	0.837	8.251771293310233e-65	TBCC	IFNB	PBS	2.56266189233237e-67
2.8165050103189746e-69	1.9963340923349535	1	0.997	1.030868998826848e-64	KRT17	IFNB	PBS	3.1915448880088176e-67
3.356020042977787e-69	-0.740645	0.912	0.99	1.2283368959303e-64	ATP5MC2	IFNB	PBS	3.791163259044135e-67
3.5485534677156097e-69	0.5122294374584819	0.928	0.539	1.2988060547185902e-64	CNP	IFNB	PBS	3.9963263222110476e-67
3.7465594330888846e-69	-0.993544	1	1	1.3712782181048626e-64	PTMA	IFNB	PBS	4.206374902162155e-67
4.1774947583039776e-69	0.5395012362713948	0.992	0.912	1.5290048564868387e-64	CTNNBL1	IFNB	PBS	4.675855830234981e-67
4.5988068267770387e-69	0.5215799393766001	0.964	0.773	1.6832092866686642e-64	UTP6	IFNB	PBS	5.1317356300873913e-67
6.328296336458088e-69	0.5974234619737349	0.978	0.746	2.316219742107025e-64	AC245297.3	IFNB	PBS	7.040181586951444e-67
8.734921142879286e-69	0.4897315478462518	0.961	0.685	3.1970684875052475e-64	ZNF766	IFNB	PBS	9.688086325773478e-67
9.150671872997799e-69	0.982979	0.961	0.634	3.3492374122359246e-64	KLK10	IFNB	PBS	1.0118542030924244e-66
2.711743517097179e-68	-0.923145	0.979	1	9.925252446927384e-64	HNRNPA1	IFNB	PBS	2.989533869556441e-66
3.7597463620951085e-68	0.5525658312021373	0.994	0.986	1.3761047659904306e-63	SNX6	IFNB	PBS	4.1324467447160083e-66
4.535517634404182e-68	1.0823	0.979	0.797	1.660044809368275e-63	PLAUR	IFNB	PBS	4.970194040024776e-66
5.4134674354655285e-68	0.6294568556369329	0.988	0.942	1.9813832160547386e-63	TRIP6	IFNB	PBS	5.914576764342504e-66
8.63771677787286e-68	-0.678065	0.992	1	3.161490717869246e-63	MZT2B	IFNB	PBS	9.40919856508704e-66
8.872108769451785e-68	-0.322256	0.054	0.519	3.247280530707048e-63	KIT	IFNB	PBS	9.63584727212774e-66
9.675135832625044e-68	0.5343033485862535	0.825	0.264	3.541196466099092e-63	NT5E	IFNB	PBS	1.0476912621594946e-65
1.9632331078527252e-67	0.4767127895001531	0.832	0.285	7.185629498051758e-63	HRK	IFNB	PBS	2.1196547191893092e-65
2.508422351936672e-67	0.5776722129015364	1	0.997	9.181076650323412e-63	EIF4A3	IFNB	PBS	2.700316661859828e-65
2.9343638993125292e-67	0.6813651547169866	0.996	0.98	1.0740065307873788e-62	DNAJB6	IFNB	PBS	3.1495792691711986e-65
3.008545620292714e-67	0.5354964217011509	0.988	0.892	1.1011577824833364e-62	EBAG9	IFNB	PBS	3.219759597904492e-65
3.7319917853197966e-67	-0.745295	1	1	1.3659463133448989e-62	RPL26	IFNB	PBS	3.982350767769384e-65
3.9689240829097294e-67	0.5844221233099698	0.972	0.807	1.45266590358579e-62	GIPC1	IFNB	PBS	4.222865998795901e-65
4.8534761882264645e-67	0.43052729978920506	0.876	0.417	1.7764208196527683e-62	MOV10	IFNB	PBS	5.149045854065995e-65
6.095810231969158e-67	0.502284	0.931	0.6	2.2311275030030312e-62	FUCA2	IFNB	PBS	6.448345384401825e-65
6.636433531662507e-67	0.6108216437136875	0.857	0.41	2.4290010369237938e-62	MAP2	IFNB	PBS	7.000002988253008e-65
6.745311729777163e-67	0.5300960257622254	1	0.997	2.4688515462157393e-62	SAP18	IFNB	PBS	7.094400994872815e-65
7.903274957007511e-67	0.5491843481818295	0.994	0.993	2.8926776670143186e-62	POLR2K	IFNB	PBS	8.28847469058544e-65
1.0374340919176122e-66	1.0542227130764046	1	1	3.797112519827653e-62	PTTG1IP	IFNB	PBS	1.0848892913793292e-64
1.1059932824126928e-66	0.5002105972362358	0.97	0.753	4.048046012958697e-62	PPCS	IFNB	PBS	1.1532894623813952e-64
1.1776773910261092e-66	0.8492428614849666	0.935	0.668	4.3104170188946616e-62	TINAGL1	IFNB	PBS	1.2245502894587108e-64
1.2516211797360105e-66	0.6084466793350171	0.99	0.959	4.581058679951772e-62	CHMP4A	IFNB	PBS	1.2977503342639581e-64
1.5811876336917141e-66	0.5378512444667289	0.934	0.634	5.787304858075043e-62	RELB	IFNB	PBS	1.634831880812159e-64
2.1518848879341037e-66	-0.654252	0.509	0.908	7.876113878327614e-62	CHPT1	IFNB	PBS	2.218623627697919e-64
2.253638551672348e-66	0.507312	0.985	0.878	8.248542462975961e-62	ZNF622	IFNB	PBS	2.317006309824708e-64
2.938571108362422e-66	0.5714329225396957	1	1	1.07554641137173e-61	SF3B6	IFNB	PBS	3.012735045859188e-64
5.415554452765876e-66	0.5791730940528478	0.994	0.922	1.9821470852568385e-61	MKRN1	IFNB	PBS	5.536723701834744e-64
6.806901010503051e-66	0.9580350982229292	1	1	2.4913938388542217e-61	KRT18	IFNB	PBS	6.939815707114824e-64
6.843519549245727e-66	0.450878	0.822	0.285	2.504796590219428e-61	SLC7A11	IFNB	PBS	6.957768306165079e-64
7.665464708694516e-66	0.5317267980436102	0.919	0.586	2.80563673802928e-61	CCND3	IFNB	PBS	7.771846919748699e-64
8.613567064024583e-66	0.725543	0.994	0.892	3.152651681103638e-61	CFLAR	IFNB	PBS	8.708982544485187e-64
1.9873492714344602e-65	0.537645	0.985	0.939	7.273897068377267e-61	MTX2	IFNB	PBS	2.00382839349236e-63
2.3247884635400468e-65	0.4372554848306552	0.854	0.386	8.508958255402926e-61	TNFSF13	IFNB	PBS	2.337625894341463e-63
2.4618229227542354e-65	-0.674209	0.967	0.997	9.010518079572775e-61	FBL	IFNB	PBS	2.468635090293911e-63
2.765136691749317e-65	0.5667205997850999	0.993	0.969	1.0120676805471673e-60	YIF1A	IFNB	PBS	2.765212241932151e-63
3.167565994724368e-65	0.4137742425379159	0.662	0.041	1.1593608297290656e-60	SOCS1	IFNB	PBS	3.1590213344116233e-63
3.279299276093863e-65	1.0249229991830842	0.932	0.722	1.2002563280431148e-60	RAB32	IFNB	PBS	3.261566108812812e-63
3.510028060789357e-65	0.520116	0.997	0.953	1.2847053705295124e-60	RAB10	IFNB	PBS	3.4815863699986786e-63
3.805411295198244e-65	0.5343323184732458	0.941	0.753	1.392818588155509e-60	SLC1A5	IFNB	PBS	3.764374562582457e-63
4.104760839797733e-65	0.6563954567485114	0.99	0.936	1.5023835149743683e-60	BACE2	IFNB	PBS	4.049551253300184e-63
4.1179728214649345e-65	0.5924442536721302	0.975	0.834	1.5072192323843807e-60	WTAP	IFNB	PBS	4.051664603183819e-63
4.2402201834359145e-65	0.6512001337198061	1	0.99	1.551962989339379e-60	RAB5IF	IFNB	PBS	4.160758684555976e-63
4.607401597366343e-65	0.4791667371090339	0.954	0.82	1.6863550586520552e-60	GOSR1	IFNB	PBS	4.508970745058971e-63
5.869361063458057e-65	1.4939930798578758	0.99	0.925	2.1482448428362834e-60	TXNIP	IFNB	PBS	5.728652914230091e-63
6.409149564917524e-65	-0.487761	0.393	0.844	2.3458128322554633e-60	SORL1	IFNB	PBS	6.23886391557304e-63
7.623139012972852e-65	0.6623748106102398	1	0.997	2.7901451101381933e-60	EIF5	IFNB	PBS	7.400915411507145e-63
7.878245586508136e-65	0.7670817303244459	0.986	0.864	2.8835166671178433e-60	ETHE1	IFNB	PBS	7.628350971211224e-63
8.46806064060066e-65	0.5027008955207672	0.869	0.458	3.0993948750662476e-60	CASP8	IFNB	PBS	8.177822889356854e-63
1.0087813905064068e-64	0.7373718256237155	0.626	0.017	3.692240767392499e-60	SAMD9L	IFNB	PBS	9.716423072085524e-63
1.06850824262801e-64	0.6696981916282798	0.994	0.98	3.91084701884278e-60	RIOK3	IFNB	PBS	1.0264690338170026e-62
1.357422184217284e-64	0.6008556826321934	0.968	0.746	4.9683009364536823e-60	PCGF5	IFNB	PBS	1.3006023393857807e-62
1.6443998627582392e-64	-0.44875	0.35	0.817	6.018667937681429e-60	TRIM7	IFNB	PBS	1.5714537696296162e-62
1.89130795205869e-64	0.45583433404831936	0.854	0.373	6.922376235330011e-60	CCDC71L	IFNB	PBS	1.8027021446171904e-62
1.9815930688891663e-64	0.4173989461346647	0.637	0.031	7.25282879144124e-60	AL391056.1	IFNB	PBS	1.8838516341405817e-62
2.3862271534921604e-64	0.48798415934568834	0.967	0.773	8.733830004496658e-60	GGPS1	IFNB	PBS	2.2626502602322944e-62
2.6220168922035204e-64	0.5863129665932718	0.999	1	9.596844027154105e-60	ENY2	IFNB	PBS	2.4798046581793554e-62
2.82246260699166e-64	1.0169247987846926	0.996	0.997	1.0330495387850177e-59	SRI	IFNB	PBS	2.6624988113015913e-62
3.321653706412217e-64	1.144325816755859	0.996	0.963	1.2157584730839356e-59	BTG1	IFNB	PBS	3.125343118467701e-62
3.399665415495356e-64	0.728307	0.919	0.583	1.2443115387254556e-59	PMAIP1	IFNB	PBS	3.190542406988347e-62
3.525152515301691e-64	0.5937406588651017	0.971	0.786	1.290241072125572e-59	NUB1	IFNB	PBS	3.299849289323713e-62
5.06560578840915e-64	0.546426	0.913	0.651	1.854062374615633e-59	SNHG12	IFNB	PBS	4.729750955652125e-62
6.059094372075632e-64	-1.40585	0.916	0.99	2.2176891311234017e-59	NOTCH3	IFNB	PBS	5.642974888354712e-62
6.302722619529617e-64	0.5186273325203568	0.95	0.739	2.3068595059740346e-59	FEZ2	IFNB	PBS	5.8549733654163325e-62
1.4167841913141826e-63	0.4731268128003091	0.866	0.451	5.1855718186290385e-59	SERTAD1	IFNB	PBS	1.3128029920579846e-61
1.4225005654257235e-63	0.5106252703357349	0.974	0.858	5.2064943195146906e-59	ZFAND6	IFNB	PBS	1.3147712928067402e-61
1.6537937895851877e-63	0.5688583452046971	0.961	0.851	6.053050649260746e-59	OCIAD2	IFNB	PBS	1.5246978965392309e-61
1.816749213628512e-63	0.43994843570048303	0.924	0.563	6.649483796801716e-59	PHF11	IFNB	PBS	1.6707245720607328e-61
2.2917355896151026e-63	0.7579990455986314	0.996	0.956	8.387981431550236e-59	CD2AP	IFNB	PBS	2.1022509853509363e-61
3.9246527444724913e-63	0.6894275114019798	0.979	0.861	1.4364621510043763e-58	B4GALT1	IFNB	PBS	3.591155377510941e-61
4.69949432520017e-63	0.5497880941096154	0.975	0.868	1.7200619179665142e-58	MRPL58	IFNB	PBS	4.2894312168740994e-61
5.325837571503327e-63	0.6287201540349427	1	0.997	1.9493098095459327e-58	SUMO3	IFNB	PBS	4.8490293769799316e-61
6.459763681713166e-63	0.3055538374951545	0.636	0.031	2.364338105143836e-58	BATF2	IFNB	PBS	5.866843933359394e-61
8.60296919760238e-63	0.6777908172145226	0.932	0.637	3.148772756014447e-58	C1orf116	IFNB	PBS	7.793991970332789e-61
8.913004169086578e-63	0.5163213261221105	0.972	0.847	3.262248655927379e-58	SAP30BP	IFNB	PBS	8.054934952907108e-61
1.0398332741279169e-62	0.8209925612384139	0.763	0.224	3.805893766635588e-58	IFITM2	IFNB	PBS	9.374122577920168e-61
1.1788050232095111e-62	0.4205129588900427	0.91	0.529	4.3145442654491325e-58	UBAP1	IFNB	PBS	1.0600845861054379e-60
1.7287808841925483e-62	0.4716925334363009	0.996	0.956	6.327510914233146e-58	SNW1	IFNB	PBS	1.5508605181943987e-60
1.949627931919268e-62	1.221099927872996	1	1	7.135833193617713e-58	S100A11	IFNB	PBS	1.7447024923270692e-60
2.2318250086001124e-62	0.5092555952267652	0.956	0.776	8.168702713977272e-58	MED7	IFNB	PBS	1.9923665156042123e-60
4.161593070325622e-62	0.5060638197261517	0.946	0.8	1.5231846796698808e-57	ZPR1	IFNB	PBS	3.7060454493184455e-60
4.6707027831952214e-62	0.6126294634282763	0.989	0.946	1.7095239256772828e-57	SMCHD1	IFNB	PBS	4.1493299166924346e-60
7.213882656750608e-62	0.5277087968090269	0.967	0.807	2.64035319119729e-57	IRAK1	IFNB	PBS	6.393107000477699e-60
9.600453875024238e-62	0.8366196317179324	1	0.993	3.513862122797622e-57	CYTOR	IFNB	PBS	8.487589668593289e-60
1.1220696924447097e-61	0.806801	1	0.976	4.1068872813168816e-57	BLVRB	IFNB	PBS	9.896113930884052e-60
1.2211176099258266e-61	0.5131027744692829	0.992	0.922	4.4694125640895183e-57	MRPL47	IFNB	PBS	1.0743780202138265e-59
1.7664765069164568e-61	0.4190567203630027	0.873	0.471	6.465480662964925e-57	UNC93B1	IFNB	PBS	1.5504749791282793e-59
2.2543778009191073e-61	0.32846252729235975	0.706	0.136	8.251248189144025e-57	NLRC5	IFNB	PBS	1.973982820369384e-59
3.8701807100853904e-61	1.370850365385131	0.785	0.298	1.4165248416983536e-56	KLK6	IFNB	PBS	3.38072754581946e-59
3.9708611007792405e-61	0.969529	0.997	0.956	1.45337487149621e-56	FAM3C	IFNB	PBS	3.460416360705262e-59
4.351868816998499e-61	-0.604487	1	1	1.5928275057096206e-56	RPL29	IFNB	PBS	3.78343825584233e-59
5.3584638023619054e-61	0.5347356786152695	0.963	0.79	1.961251336302481e-56	PNO1	IFNB	PBS	4.6475150149347885e-59
6.325116681866913e-61	0.4463727607067026	0.964	0.725	2.315055956730109e-56	TBRG1	IFNB	PBS	5.472945524184655e-59
6.590655068530816e-61	0.5235130998318533	0.95	0.814	2.4122456616329637e-56	GARS	IFNB	PBS	5.6892586359268005e-59
7.427315238244336e-61	-0.629964	0.968	0.99	2.71847165034981e-56	AHCY	IFNB	PBS	6.396403883176023e-59
7.472902809385443e-61	0.48164179712879607	1	1	2.735157157263166e-56	ATP6V1G1	IFNB	PBS	6.42055670719053e-59
7.666745692714299e-61	0.5314363191958391	0.982	0.871	2.806105590990361e-56	MCFD2	IFNB	PBS	6.571675857120283e-59
9.970168480773575e-61	-0.855122	1	1	3.6491813656479357e-56	SNHG29	IFNB	PBS	8.52612468609331e-59
1.26679095290079e-60	0.3936570172101097	0.779	0.271	4.636581566712182e-56	BTN3A2	IFNB	PBS	1.0807882439888535e-58
1.3177659538920546e-60	0.5579619766386957	0.993	0.942	4.823155167840309e-56	ARF4	IFNB	PBS	1.121663992521002e-58
1.3831907041273316e-60	0.4507116717362334	0.979	0.922	5.062616296176446e-56	EMC7	IFNB	PBS	1.1746209503889664e-58
1.4500038852850198e-60	-0.838059	0.563	0.922	5.307159220531702e-56	RGCC	IFNB	PBS	1.2285090788267827e-58
1.7258286141625324e-60	0.9430131592664726	1	1	6.316705310696285e-56	CCND1	IFNB	PBS	1.458823397389442e-58
1.9613209798374855e-60	0.46851701206978535	0.921	0.607	7.178630918303182e-56	RRAGC	IFNB	PBS	1.654062423572162e-58
1.9824015238908863e-60	0.45963558182712033	0.957	0.729	7.255787817593034e-56	NR1H2	IFNB	PBS	1.6679971994466743e-58
2.2515599960195915e-60	0.4343301569302991	0.883	0.569	8.240934741431307e-56	PRKRIP1	IFNB	PBS	1.8901226471172723e-58
2.7841581766884076e-60	0.4723362815964647	1	1	1.019029734249724e-55	YWHAB	IFNB	PBS	2.3318758220817482e-58
2.8578150982820054e-60	0.4189681854260224	0.883	0.471	1.0459889041221967e-55	JDP2	IFNB	PBS	2.388102520826933e-58
3.002027093350092e-60	0.4699323162908765	0.974	0.807	1.098771936437067e-55	CDK5RAP1	IFNB	PBS	2.502897349514959e-58
3.1898321312449716e-60	0.5848541666187745	0.993	0.956	1.1675104583569719e-55	CHMP4C	IFNB	PBS	2.6534328599022094e-58
3.4390914701767095e-60	0.4341502994115248	0.884	0.488	1.2587418689993775e-55	EHD4	IFNB	PBS	2.854289952379541e-58
4.2840706391899464e-60	0.5178661618396132	0.992	0.976	1.5680126946499123e-55	MCTS1	IFNB	PBS	3.547540033144598e-58
4.3993229128152973e-60	0.5657609293545983	0.927	0.702	1.610196179319527e-55	PSPH	IFNB	PBS	3.634754355123085e-58
6.348731812328839e-60	0.5566846226980137	0.97	0.837	2.323699330630478e-55	MSRB2	IFNB	PBS	5.233557050969545e-58
7.322529968759605e-60	0.3576360955516419	0.779	0.271	2.6801191938657024e-55	ABCD1	IFNB	PBS	6.022739761495961e-58
1.0645995913648348e-59	0.40522041487674976	0.923	0.664	3.896540964354432e-55	CARS	IFNB	PBS	8.736638933530116e-58
1.1276975169646933e-59	0.29602772545310085	0.695	0.125	4.1274856818424734e-55	BISPR	IFNB	PBS	9.233748728954081e-58
1.1407593767027193e-59	0.5203234927609388	0.993	0.98	4.175293394669623e-55	MRPL27	IFNB	PBS	9.31985132738755e-58
1.1784419094043644e-59	0.5688261397760721	0.927	0.664	4.3132152326109136e-55	VEGFA	IFNB	PBS	9.606270005814951e-58
1.2038465245419172e-59	-0.608473	1	1	4.4061986644758705e-55	RPS17	IFNB	PBS	9.791552587724158e-58
1.449666473579559e-59	-0.875047	1	1	5.3059242599485434e-55	MIF	IFNB	PBS	1.176479880254666e-57
1.4976332957451698e-59	0.5093569061626728	1	1	5.481487625756895e-55	EIF4A1	IFNB	PBS	1.2127185012736492e-57
1.5075319916101478e-59	0.5311057808393406	0.939	0.644	5.5177178424923025e-55	ARHGAP27	IFNB	PBS	1.2180392588283229e-57
1.9317338284505904e-59	0.7445294881798525	0.999	0.997	7.070338985512005e-55	CEBPB	IFNB	PBS	1.5573433888792962e-57
2.101572904770239e-59	0.5755444277777385	0.981	0.827	7.69196698874955e-55	TJP1	IFNB	PBS	1.6905421953295718e-57
2.2296459759628496e-59	-0.486702	0.996	1	8.160727236621626e-55	HINT1	IFNB	PBS	1.7896331659257952e-57
3.2588473114281386e-59	0.47065341713386455	0.961	0.854	1.1927707044558129e-54	BCAS2	IFNB	PBS	2.610001541478803e-57
3.4028757027185117e-59	-0.581124	0.861	0.983	1.2454865359520023e-54	EMP2	IFNB	PBS	2.71940291692577e-57
4.068270625074005e-59	0.5111889354553409	0.741	0.183	1.4890277314833362e-54	TNFSF15	IFNB	PBS	3.244069131771975e-57
5.991530200077263e-59	-0.571034	1	1	2.192959968530279e-54	RPS13	IFNB	PBS	4.76730427941365e-57
7.968950203503775e-59	2.10516	0.971	0.908	2.9167154639844167e-54	SOD2	IFNB	PBS	6.326931592157086e-57
8.042590212658324e-59	0.5406170727951123	0.968	0.844	2.943668443735073e-54	RELA	IFNB	PBS	6.371576718041284e-57
8.68154935250649e-59	0.4711541226593079	0.985	0.892	3.1775338785109007e-54	NFKBIL1	IFNB	PBS	6.862924143652054e-57
8.735308524564692e-59	0.4166195264209284	0.868	0.444	3.197210273075923e-54	CASP7	IFNB	PBS	6.890539381629145e-57
1.052960046696258e-58	-0.606431	0.919	0.976	3.853939066912974e-54	SLC25A6	IFNB	PBS	8.288041004113925e-57
1.0696792458481264e-58	-0.575731	0.977	0.997	3.915133007728727e-54	NPC2	IFNB	PBS	8.401572977958642e-57
1.1918442280323896e-58	0.45863844983073754	0.971	0.861	4.3622690590213493e-54	DCAF10	IFNB	PBS	9.341047235591754e-57
1.2320523181091171e-58	0.6837128711365883	1	0.993	4.5094346895111796e-54	CDV3	IFNB	PBS	9.635544208357223e-57
1.2549083335895507e-58	0.5465345207154597	0.957	0.712	4.593089991771115e-54	CDCP1	IFNB	PBS	9.793368852390437e-57
1.362304146506869e-58	0.8882535890372611	0.993	0.98	4.986169406629791e-54	MAL2	IFNB	PBS	1.0608871077935726e-56
1.5657052300288295e-58	0.4546039121493798	0.921	0.624	5.73063771242852e-54	TRIM26	IFNB	PBS	1.2166959049742076e-56
2.3039272186849655e-58	0.39730121010913383	0.906	0.62	8.432604013108841e-54	PARP6	IFNB	PBS	1.7865686468450936e-56
2.313082020161953e-58	0.5940878959391458	0.997	0.997	8.466111501994763e-54	TMBIM6	IFNB	PBS	1.7898755818170749e-56
3.874206308920376e-58	0.4500151983965338	0.806	0.356	1.4179982511279468e-53	U62317.1	IFNB	PBS	2.991557491831112e-56
4.446840411530523e-58	0.4281283322272698	0.977	0.769	1.6275880590242866e-53	ZNF787	IFNB	PBS	3.4265011768932347e-56
7.079723639365713e-58	0.5823497588323361	0.959	0.841	2.5912496492442446e-53	TLE1	IFNB	PBS	5.4438017841265625e-56
7.273638886667837e-58	0.5033039143939928	0.977	0.82	2.6622245689092947e-53	CDC27	IFNB	PBS	5.5811835826190655e-56
1.2826775127767238e-57	1.373412088958354	0.836	0.522	4.694727964514085e-53	S100P	IFNB	PBS	9.821606620322358e-56
1.5027614439567292e-57	0.6195421375669599	0.919	0.597	5.500257161026022e-53	CEACAM1	IFNB	PBS	1.1482791567904015e-55
1.7109157676304198e-57	-0.705734	0.361	0.786	6.262122801104101e-53	AP000527.1	IFNB	PBS	1.3046089168966875e-55
1.8789607844988412e-57	-0.567088	0.985	0.99	6.8771843673442085e-53	MZT2A	IFNB	PBS	1.4297680597389207e-55
1.9626227862835488e-57	-0.497676	1	1	7.183395660076416e-53	RPL35	IFNB	PBS	1.490331049808385e-55
2.7293334602638594e-57	0.5160049765398909	0.964	0.824	9.98963339791175e-53	LTV1	IFNB	PBS	2.0682470803129917e-55
2.7901634441437256e-57	0.2934347396295555	0.64	0.081	1.021227722191045e-52	CHAC1	IFNB	PBS	2.1099746326261257e-55
2.9956421231641196e-57	0.5127368645929605	0.869	0.529	1.0964349734992995e-52	TRIM16	IFNB	PBS	2.2606906670088654e-55
3.190555966275165e-57	0.28107391029469375	0.572	0.01	1.1677753892163731e-52	LGALS9	IFNB	PBS	2.4028300189637304e-55
3.282386903330651e-57	0.5647586513737871	0.983	0.905	1.2013864304880516e-52	LRRFIP2	IFNB	PBS	2.4669125882711527e-55
4.427846211034208e-57	0.48163188570207616	0.926	0.664	1.6206359917006303e-52	EXT1	IFNB	PBS	3.320975392829161e-55
5.424748699036632e-57	-0.56118	1	1	1.9855122713343976e-52	RPL18	IFNB	PBS	4.060352293117378e-55
5.830050497473507e-57	0.6535314654869777	0.989	0.898	2.1338567825802782e-52	ANKRD10	IFNB	PBS	4.3548097603679146e-55
6.504498315220985e-57	0.6464073010333395	0.996	0.997	2.380711428354033e-52	GTPBP4	IFNB	PBS	4.848699446749557e-55
7.071545156373921e-57	0.5088776849142377	0.967	0.817	2.588256242684419e-52	RICTOR	IFNB	PBS	5.2606834200902816e-55
7.667781294488881e-57	0.47601870359064985	0.953	0.742	2.806484631595875e-52	PRR13	IFNB	PBS	5.6926665955291584e-55
9.704124504943527e-57	0.35342315601166796	0.763	0.251	3.5518066100543795e-52	HDAC9	IFNB	PBS	7.189891923187003e-55
1.3303196654031093e-56	0.8964188645734772	1	1	4.86910300734192e-52	GRN	IFNB	PBS	9.836571732003879e-55
1.5135772470856848e-56	0.5335297319020305	0.983	0.888	5.539844082058315e-52	SMARCA5	IFNB	PBS	1.1169040488020795e-54
1.6331615017794e-56	1.1244441974435242	0.956	0.712	5.977534412662782e-52	C3	IFNB	PBS	1.2027232218637387e-54
1.8447202586905384e-56	0.37336740051560297	0.801	0.339	6.751860618833239e-52	GOLT1A	IFNB	PBS	1.3557953049865944e-54
1.8532514785287097e-56	-0.553462	0.981	1	6.78308573656293e-52	SH3YL1	IFNB	PBS	1.359335818950487e-54
1.8824402442162385e-56	0.4457081920781477	0.97	0.824	6.889919537855855e-52	OARD1	IFNB	PBS	1.3779839075711708e-54
1.9164940367084717e-56	0.853354	0.979	0.841	7.014559823756677e-52	CDC42EP3	IFNB	PBS	1.4001117412687978e-54
2.063502138066795e-56	0.4603072429922149	0.979	0.885	7.552624175538276e-52	MARS	IFNB	PBS	1.5045068078761507e-54
2.754598719571433e-56	0.5153020869191253	0.626	0.075	1.0082106773503404e-51	KLHDC7B	IFNB	PBS	2.0043949847919288e-54
3.0206590938789264e-56	-1.54817	0.903	0.993	1.105591434950626e-51	STMN1	IFNB	PBS	2.1936337995052098e-54
3.041419022139409e-56	0.3972643024363325	0.876	0.536	1.1131897762932451e-51	AKIP1	IFNB	PBS	2.2043361906796935e-54
5.636049561179889e-56	0.513371	0.993	0.936	2.0628504998874512e-51	NOSIP	IFNB	PBS	4.0767796440463455e-54
5.93510942704083e-56	-0.490846	1	1	2.1723094013912147e-51	EEF1D	IFNB	PBS	4.2846339277933225e-54
7.091220162600642e-56	0.6772300819387391	0.999	1	2.5954574917134612e-51	CLIC1	IFNB	PBS	5.10916829077453e-54
7.9117201184862915e-56	0.60474177373251925	0.982	0.875	2.8957686805671676e-51	TGIF1	IFNB	PBS	5.689132967715457e-54
8.434564980913729e-56	0.4769337907625375	0.979	0.844	3.0871351286642346e-51	AZI2	IFNB	PBS	6.053206134635754e-54
8.582197815361673e-56	0.6046887625364626	0.988	0.946	3.1411702224005263e-51	PGAM1	IFNB	PBS	6.147104153425685e-54
1.1716884448846716e-55	0.4880262498415079	0.978	0.902	4.288496877122387e-51	RPP38	IFNB	PBS	8.375970463129663e-54
1.37040919868931e-55	0.47303126586067057	0.997	0.983	5.0158347081227445e-51	MRPL13	IFNB	PBS	9.777455571389364e-54
1.4529363549250758e-55	-0.279465	0.159	0.62	5.3178923526612706e-51	ITGA9	IFNB	PBS	1.0346094071325429e-53
1.5539568635920538e-55	0.5445901160458588	1	1	5.687637516433277e-51	SSBP1	IFNB	PBS	1.1043956342588887e-53
1.639547656764052e-55	0.49779107784076415	0.978	0.892	6.000908378522106e-51	TIMMDC1	IFNB	PBS	1.162966740023664e-53
1.7360302504721973e-55	0.510635	0.999	0.983	6.35404431975329e-51	RNF7	IFNB	PBS	1.2290221121379666e-53
1.7422853477642548e-55	0.4168160516735856	0.954	0.831	6.376938601351951e-51	FADD	IFNB	PBS	1.2310692280602218e-53
2.358375575752662e-55	-0.465783	0.999	1	8.631890444812319e-51	RPL27	IFNB	PBS	1.6631773496748203e-53
2.7678197386993523e-55	0.4668209475359495	0.993	0.969	1.01304970256135e-50	RAD23B	IFNB	PBS	1.9481725049256728e-53
4.440104884287637e-55	0.5031924970512817	0.968	0.824	1.6251227886981184e-50	DCLRE1C	IFNB	PBS	3.119237598268941e-53
4.5742124741827615e-55	0.4064582695633646	0.625	0.078	1.6742075076756325e-50	XDH	IFNB	PBS	3.207294076006959e-53
5.658133658127095e-55	1.1318784880543271	0.996	0.936	2.070933500211098e-50	PMEPA1	IFNB	PBS	3.9597198856808757e-53
6.1409652841791384e-55	0.43102450978154905	0.903	0.576	2.2476547036624067e-50	ZBTB21	IFNB	PBS	4.289417373401537e-53
1.1647077221546489e-54	0.6533330942717483	0.996	0.956	4.262946733858231e-50	RRBP1	IFNB	PBS	8.119898540682345e-53
1.214938112898569e-54	0.4823561138326512	0.99	0.973	4.446794987020052e-50	COA6	IFNB	PBS	8.453982865057134e-53
1.8015449877461463e-54	0.4586074672125251	0.926	0.675	6.59383480964967e-50	N4BP1	IFNB	PBS	1.2512020511669202e-52
1.9236716048321416e-54	0.5256863714185119	0.97	0.854	7.040830440846121e-50	TRIM25	IFNB	PBS	1.3334906137966136e-52
1.9346709498826225e-54	0.4594499854900031	0.996	0.983	7.081089143665388e-50	PSMD7	IFNB	PBS	1.3385801783866515e-52
2.3779814508410347e-54	0.4359818812922582	0.902	0.61	8.703649908223272e-50	ZCCHC2	IFNB	PBS	1.6421980958911832e-52
2.5628854119910013e-54	0.5004657406991906	0.994	0.966	9.380416896428268e-50	TAX1BP1	IFNB	PBS	1.766556854317941e-52
2.8867060874082576e-54	-0.518609	0.992	1	1.0565632950522966e-49	OST4	IFNB	PBS	1.9860212313013095e-52
3.8869897986311366e-54	-0.951465	0.782	0.939	1.4226771361969823e-49	TUBA1A	IFNB	PBS	2.669187872789835e-52
4.6210458463457446e-54	0.7867193445746294	0.839	0.42	1.6913489902210062e-49	MGLL	IFNB	PBS	3.167320206406378e-52
5.1734123451076635e-54	0.480454	0.996	0.976	1.893520652432856e-49	EMC2	IFNB	PBS	3.539290939126834e-52
6.627124859023786e-54	0.4524179644277941	0.959	0.827	2.425593969651296e-49	PPP2R2A	IFNB	PBS	4.525361883677791e-52
8.708120984030084e-54	0.3306638867464097	0.799	0.295	3.187259361364851e-49	MAFF	IFNB	PBS	5.935306073305122e-52
9.672061266863464e-54	0.5875283134380416	0.996	0.976	3.5400711442846966e-49	SLTM	IFNB	PBS	6.5800578890050125e-52
9.922287874063579e-54	0.4759825362559005	1	0.997	3.631656584786011e-49	PRPF40A	IFNB	PBS	6.737767318712451e-52
1.0139554339144837e-53	0.39079500699011416	0.799	0.336	3.7111782836704024e-49	GABARAPL1	IFNB	PBS	6.872552377167411e-52
1.108219548730705e-53	0.43581022562095617	0.971	0.824	4.0561943703092535e-49	GPBP1	IFNB	PBS	7.497586636431152e-52
1.4137867257483055e-53	0.3947011188068361	0.782	0.285	5.174600794911374e-49	PROCR	IFNB	PBS	9.547233938950877e-52
1.92945788809377e-53	0.5196975457844903	0.993	0.922	7.062008816212008e-49	RBFOX2	IFNB	PBS	1.3005541097996332e-51
2.045900074862688e-53	0.5302688190856661	0.999	0.993	7.488198864004924e-49	ATP6V0E1	IFNB	PBS	1.3765071441185522e-51
2.629611918448079e-53	0.5193139924338703	0.978	0.773	9.624642582711814e-49	GNB4	IFNB	PBS	1.7659894647177643e-51
2.650267883119751e-53	0.5645285713886756	1	0.997	9.7002454790066e-49	MRPS24	IFNB	PBS	1.776601736081795e-51
3.1018184926637555e-53	-0.555259	1	1	1.1352965864998611e-48	RPL28	IFNB	PBS	2.0754965018278997e-51
3.286484954292529e-53	0.4891692570120706	0.985	0.881	1.2028863581206084e-48	WBP2	IFNB	PBS	2.1950480987602343e-51
3.5681067818923516e-53	1.687168810094815	0.79	0.383	1.3059627632404198e-48	KLK5	IFNB	PBS	2.3788028474324587e-51
4.380156079671188e-53	0.4696438099739469	0.928	0.678	1.6031809267204516e-48	ZBTB38	IFNB	PBS	2.9148744122190034e-51
6.248666556210445e-53	0.4845601796724848	0.999	0.993	2.2870744462385848e-48	DDX18	IFNB	PBS	4.150770319852241e-51
6.680033240217503e-53	-0.521283	0.97	0.99	2.4449589662520077e-48	TECR	IFNB	PBS	4.429273489586971e-51
7.161899233099748e-53	-0.617423	0.977	1	2.621326738306839e-48	LDHB	IFNB	PBS	4.7401930168297273e-51
7.428862729756919e-53	0.4237980984173923	0.926	0.698	2.7190380477183294e-48	TBPL1	IFNB	PBS	4.908010916459079e-51
7.484491143147799e-53	0.9294851665381956	0.954	0.807	2.7393986033035256e-48	DSG3	IFNB	PBS	4.9358533392856315e-51
9.202960446067366e-53	0.4834084585848714	0.994	0.986	3.3683755528651164e-48	ARF1	IFNB	PBS	6.058229411627908e-51
1.0197395119886966e-52	-0.447384	1	1	3.7323485878298276e-48	PPIA	IFNB	PBS	6.700805364146911e-51
1.0481506113353376e-52	0.3982403536946943	0.961	0.807	3.8363360525484687e-48	CCDC90B	IFNB	PBS	6.875154216036684e-51
1.1429260229060467e-52	0.3812578720102775	0.963	0.756	4.1832235364384216e-48	FAM192A	IFNB	PBS	7.483405253020433e-51
1.1578885235752023e-52	0.48312354260592416	0.988	0.936	4.2379877851375976e-48	RNF13	IFNB	PBS	7.567835330602855e-51
1.2282927707209374e-52	0.574483	0.8	0.363	4.4956743701157026e-48	LAMA3	IFNB	PBS	8.013679804127813e-51
1.2985316242151207e-52	0.2958045297218366	0.537	0.007	4.752755597789763e-48	IFNL1	IFNB	PBS	8.456860494287837e-51
1.325658550534818e-52	-0.1974	0.086	0.512	4.852042860812488e-48	RERG	IFNB	PBS	8.618193358459127e-51
1.5857141001893295e-52	1.480022538917806	0.895	0.573	5.803872178102964e-48	LCN2	IFNB	PBS	1.0290553507274762e-50
2.581847515764559e-52	0.473255	0.92	0.803	9.449820092449863e-48	RPF2	IFNB	PBS	1.672534529637144e-50
4.964692357796624e-52	0.4561358187461091	0.977	0.878	1.8171270498771422e-47	UCHL3	IFNB	PBS	3.2104718195709226e-50
7.482278534635866e-52	0.4514835739882257	0.767	0.305	2.7385887664620733e-47	IFT172	IFNB	PBS	4.829962551079495e-50
8.349174902029057e-52	0.6006786619910396	0.97	0.868	3.055881505891655e-47	ARHGAP21	IFNB	PBS	5.380073073752914e-50
9.668248772859784e-52	0.5127721640565651	0.99	0.881	3.5386757333544094e-47	HMG20B	IFNB	PBS	6.219113766879455e-50
1.6184260911265296e-51	-1.02423	0.997	1	5.92360133613221e-47	VIM	IFNB	PBS	1.0392283045845985e-49
1.8352033708620108e-51	0.3960741234744903	0.928	0.688	6.717027857692046e-47	MAD2L1BP	IFNB	PBS	1.1763621467061378e-49
3.31455727073067e-51	0.4867881156858101	0.952	0.692	1.2131611066601323e-46	MTUS1	IFNB	PBS	2.1209110256296023e-49
4.02813122089195e-51	-0.532922	0.992	1	1.4743363081586626e-46	SNRPD2	IFNB	PBS	2.5730127542035996e-49
4.9245180812915434e-51	0.4163382023455072	0.992	0.953	1.8024228629335176e-46	RNMT	IFNB	PBS	3.1401095173057798e-49
4.944028466954473e-51	0.4867793549965972	0.996	0.956	1.809563859190006e-46	ARPC4	IFNB	PBS	3.1470675812000112e-49
6.748261009935041e-51	0.525211	0.914	0.614	2.469931012246324e-46	LIMCH1	IFNB	PBS	4.288074674038758e-49
7.219998881681995e-51	0.6639809947777315	0.996	0.997	2.642591790684427e-46	HAX1	IFNB	PBS	4.579881786281503e-49
7.768216759779351e-51	0.499638	0.989	0.956	2.8432450162468404e-46	AK2	IFNB	PBS	4.9191090246485124e-49
7.91435310223306e-51	-0.496181	1	1	2.8967323789483223e-46	RPL37	IFNB	PBS	5.002992018909019e-49
1.233787217329956e-50	0.6119958753959649	0.994	0.959	4.515784594149372e-46	PSAP	IFNB	PBS	7.78583550715409e-49
1.4746874534473738e-50	0.325916	0.749	0.278	5.3975035483627335e-46	AKAP7	IFNB	PBS	9.290023319040848e-49
1.5766286708396304e-50	0.8606090892492726	1	0.997	5.770618598140131e-46	TPM1	IFNB	PBS	9.915152230481326e-49
1.6248276322853038e-50	0.9060672309411352	0.986	0.803	5.947031616927439e-46	THBS1	IFNB	PBS	1.0200740337782916e-48
1.7064530861818712e-50	-0.559956	0.839	0.963	6.245788940734267e-46	PARP1	IFNB	PBS	1.0694844076599772e-48
1.9440819048153873e-50	0.3446887685602782	0.789	0.366	7.1155341798148e-46	RNF19B	IFNB	PBS	1.2163306290281708e-48
1.995513898896756e-50	0.46643009878978525	0.593	0.081	7.303780421352016e-46	SFTA1P	IFNB	PBS	1.2463789114935182e-48
2.228096631170015e-50	0.406753	0.908	0.678	8.155056479745371e-46	MARCH5	IFNB	PBS	1.3892770834319198e-48
2.337734077159127e-50	0.536592	0.999	1	8.556340495810121e-46	EIF5A	IFNB	PBS	1.4551599482670274e-48
2.742660145126412e-50	0.4298994447216511	0.997	0.976	1.003841039717718e-45	C11orf58	IFNB	PBS	1.7043141591132734e-48
2.9943209436507203e-50	0.6205276414965288	0.997	0.98	1.0959514085856002e-45	ZFP36L2	IFNB	PBS	1.8575447603145765e-48
3.0094999741531875e-50	0.43298015146547736	0.863	0.532	1.1015070855398082e-45	MTMR11	IFNB	PBS	1.8638021751942608e-48
3.0937780942468033e-50	0.438795	0.988	0.966	1.1323537202752724e-45	CHMP2B	IFNB	PBS	1.9127596626271495e-48
3.3149171903438744e-50	0.4571113957523729	0.994	0.98	1.2132928408377614e-45	METTL5	IFNB	PBS	2.0460250267078606e-48
3.506663719881217e-50	-0.621339	1	1	1.283473988113724e-45	RPL12	IFNB	PBS	2.1607306197200743e-48
3.670239150953414e-50	-0.519089	0.997	1	1.3433442316404589e-45	EIF3F	IFNB	PBS	2.2577213977150567e-48
3.957080181115221e-50	0.41022663687877314	0.901	0.553	1.448330917089982e-45	MVP	IFNB	PBS	2.4300854313590305e-48
4.351184427775437e-50	0.49039657983929896	0.865	0.603	1.5925770124100877e-45	INA	IFNB	PBS	2.6676331866165623e-48
5.450159033875687e-50	0.3749160987126012	0.684	0.203	1.9948127079888398e-45	AVPI1	IFNB	PBS	3.335807203994716e-48
6.289767852850569e-50	0.3838462886275515	0.866	0.529	2.3021179318218368e-45	IRF2	IFNB	PBS	3.8432686674821976e-48
6.628364912341936e-50	0.5280085498625049	0.979	0.898	2.426047841566272e-45	CLIC4	IFNB	PBS	4.04341306927712e-48
6.895303833266444e-50	0.586469	0.852	0.4	2.5237501560138514e-45	PDZK1IP1	IFNB	PBS	4.199251507510568e-48
7.597976201420337e-50	0.34470352085078027	0.582	0.071	2.7809352694818577e-45	CD68	IFNB	PBS	4.619493803126009e-48
1.4259688893545794e-49	-0.703658	0.201	0.644	5.2191887319266964e-45	ALPL	IFNB	PBS	8.655371031387554e-48
1.4374494034097142e-49	0.532546	0.994	0.99	5.261208561419895e-45	MBP	IFNB	PBS	8.710610201026315e-48
1.475806087934723e-49	1.4379601114414238	0.79	0.458	5.40159786244988e-45	GADD45A	IFNB	PBS	8.928260929669223e-48
2.393949592420447e-49	0.3352522410842682	0.84	0.454	8.762094903218079e-45	HSCB	IFNB	PBS	1.4458902480557886e-47
4.440947781850845e-49	0.38180460586679127	0.931	0.729	1.6254312976352277e-44	LRRC42	IFNB	PBS	2.677811033995432e-47
5.75488386952528e-49	0.7577471170249866	0.989	0.908	2.1063450450849476e-44	PMP22	IFNB	PBS	3.4643832978370847e-47
6.056755009406188e-49	0.4490034540021761	1	0.983	2.216832900992759e-44	PTP4A2	IFNB	PBS	3.640119706063643e-47
6.2766071331876686e-49	0.4713982608009315	0.972	0.861	2.2973009768180184e-44	SCNM1	IFNB	PBS	3.7660671751115052e-47
7.065512950123774e-49	0.5237959024281935	0.999	0.997	2.586048394874803e-44	ZNF706	IFNB	PBS	4.232485097994766e-47
8.608040463629028e-49	-1.00941	0.932	0.98	3.1506288900928605e-44	SAT1	IFNB	PBS	5.148086421720361e-47
8.863129573911895e-49	0.5076580706184729	0.99	0.939	3.243994055347493e-44	SEZ6L2	IFNB	PBS	5.291996827646807e-47
9.684607451462684e-49	0.6661920111243559	0.99	0.949	3.5446631733098566e-44	ITGA3	IFNB	PBS	5.773067057507911e-47
1.0827652412176088e-48	0.49346019461614976	0.993	0.929	3.9630290593805696e-44	DRAP1	IFNB	PBS	6.443949690049705e-47
1.2757757670389635e-48	0.4912836454898078	0.926	0.725	4.66946688493931e-44	CEBPG	IFNB	PBS	7.580303384641738e-47
1.3024606730032451e-48	-1.03878	0.993	1	4.767136309259177e-44	FDPS	IFNB	PBS	7.726314925865767e-47
1.5170689287991235e-48	0.33945279269501727	0.723	0.292	5.552623986297672e-44	ATF3	IFNB	PBS	8.98482845679235e-47
1.587213506235795e-48	0.3929956479285517	0.972	0.861	5.809360154173631e-44	TXNDC9	IFNB	PBS	9.385072946968711e-47
1.8679071273612902e-48	-1.06276	0.735	0.963	6.836726876855059e-44	KRT5	IFNB	PBS	1.102697883363719e-46
2.0308458457489277e-48	0.4174248359655114	0.992	0.963	7.43309888002565e-44	NGRN	IFNB	PBS	1.1969563413889936e-46
2.194018197442532e-48	0.4233495526990542	0.971	0.793	8.030326004459412e-44	LARP7	IFNB	PBS	1.2910491968584263e-46
2.2326484439797743e-48	0.4224742195398353	0.817	0.464	8.171716569810371e-44	SOCS2	IFNB	PBS	1.3116720015746983e-46
3.0196361484789553e-48	-0.283181	0.154	0.58	1.1052170267047823e-43	SESN3	IFNB	PBS	1.7711811325397154e-46
3.286616737933416e-48	0.36457558664409073	0.783	0.332	1.2029345922510095e-43	TENT5A	IFNB	PBS	1.924695347601615e-46
3.4917774705661796e-48	0.21925445546296424	0.531	0.027	1.2780254720019274e-43	AC009950.1	IFNB	PBS	2.041574236424804e-46
4.4337138995866806e-48	-0.646382	0.999	1	1.622783624387721e-43	RPL31	IFNB	PBS	2.5881716497411824e-46
5.0827790624098586e-48	0.4292798823064494	0.993	0.956	1.8603479646326326e-43	COPS5	IFNB	PBS	2.9623375233003703e-46
5.4283838706092664e-48	0.269594	0.683	0.2	1.9868427804816973e-43	CYP2J2	IFNB	PBS	3.1587325603842573e-46
5.977202397111805e-48	1.0995489677410444	0.898	0.708	2.1877158493668918e-43	CST3	IFNB	PBS	3.472564840264907e-46
6.133455956763028e-48	0.33158769377712727	0.88	0.553	2.244906214734836e-43	COQ10B	IFNB	PBS	3.5576960613864285e-46
6.528396485096477e-48	0.43732328954657873	0.971	0.881	2.389458397510162e-43	NDUFA9	IFNB	PBS	3.78078860365532e-46
7.541466742762295e-48	-0.492002	1	1	2.7602522425184273e-43	RPL35A	IFNB	PBS	4.360588060850596e-46
7.747550051427809e-48	0.3414762909951035	0.899	0.675	2.835680794323092e-43	MRPL46	IFNB	PBS	4.472682640888158e-46
7.844090958662618e-48	0.44183152040041573	1	0.983	2.871015731780105e-43	NCOR1	IFNB	PBS	4.5212846169765444e-46
7.993092161322415e-48	0.4711494179380673	0.839	0.42	2.9255516619656166e-43	ABCC3	IFNB	PBS	4.599923996801284e-46
8.866943477244518e-48	-0.442984	0.913	0.983	3.2453899821062662e-43	SMDT1	IFNB	PBS	5.0948037395702764e-46
1.1030406873980107e-47	0.4086482714043898	0.88	0.627	4.037239219945459e-43	TSEN15	IFNB	PBS	6.3279611597891206e-46
1.1700269800736404e-47	0.4902066157617836	0.994	0.973	4.282415749767531e-43	ACTR3	IFNB	PBS	6.701746087273132e-46
1.5057668981447415e-47	0.5870808527420666	0.84	0.488	5.511257423899569e-43	PTPRR	IFNB	PBS	8.611339724843075e-46
1.778901411774959e-47	0.41094977704448327	0.957	0.847	6.510957057237527e-43	RCN1	IFNB	PBS	1.0157499309262913e-45
1.9347937961805334e-47	0.42651324966567206	0.971	0.854	7.08153877340037e-43	KIN	IFNB	PBS	1.103043422648033e-45
3.663368905086247e-47	-0.452697	0.999	1	1.340829652950617e-42	PFDN5	IFNB	PBS	2.083114074467083e-45
3.665269976112131e-47	0.4323125428933709	0.961	0.786	1.341525463956801e-42	NXN	IFNB	PBS	2.083114074467083e-45
4.397690383396185e-47	-0.43164	0.612	0.878	1.6095986572268374e-42	NT5DC2	IFNB	PBS	2.495501794150136e-45
4.614617607040973e-47	1.0641816192996894	0.999	0.976	1.6889961903530668e-42	CD24	IFNB	PBS	2.6145451863050572e-45
4.838633357820979e-47	-0.417591	0.851	0.976	1.770988195296056e-42	CHD3	IFNB	PBS	2.7372305955116795e-45
9.877594530812362e-47	0.3926330827287073	0.949	0.763	3.6152983742226325e-42	STX17	IFNB	PBS	5.579164157750977e-45
1.3951031123524847e-46	-0.352892	0.338	0.739	5.106216901521328e-42	SNHG19	IFNB	PBS	7.867822652575238e-45
1.4885289935541551e-46	0.4606566330004854	0.992	0.936	5.4481649693075627e-42	COMMD2	IFNB	PBS	8.381792260473177e-45
1.711057258730991e-46	0.3828054467012883	0.87	0.59	6.2626406726813e-42	SLC35F6	IFNB	PBS	9.620031755270814e-45
2.8661454713142206e-46	-0.550319	1	1	1.049037903955718e-41	NACA	IFNB	PBS	1.6089538404228798e-44
3.904899525286299e-46	-0.435529	1	1	1.4292322752500382e-41	RPL19	IFNB	PBS	2.1887171137060308e-44
3.9119765864799926e-46	0.3469521559817289	0.937	0.712	1.431822550417542e-41	PEF1	IFNB	PBS	2.189331116846395e-44
4.2047224106339194e-46	0.36174267190051007	0.934	0.722	1.5389704495161203e-41	TRIP4	IFNB	PBS	2.349573205368123e-44
5.0512694335643536e-46	0.4713154416749785	0.956	0.898	1.8488151253788885e-41	SARS	IFNB	PBS	2.818315739906843e-44
6.372183116584943e-46	0.47960230746512833	0.996	0.973	2.332282742501255e-41	SCAND1	IFNB	PBS	3.549897629377862e-44
6.533825101614271e-46	0.4677523569076071	0.993	0.925	2.3914453254418387e-41	SMS	IFNB	PBS	3.6344153882094816e-44
6.711786779614288e-46	0.8215936837214389	0.942	0.834	2.456581079206625e-41	UPP1	IFNB	PBS	3.7277406361253795e-44
1.120863589233596e-45	0.4208006588256483	0.974	0.871	4.1024728229538837e-41	STK24	IFNB	PBS	6.215867913566492e-44
1.367355424099946e-45	0.4282101948605711	0.982	0.942	5.004657587748213e-41	C14orf119	IFNB	PBS	7.571342795383074e-44
1.3814648471519245e-45	0.357418	0.96	0.858	5.056299487060759e-41	SDAD1	IFNB	PBS	7.637914633022295e-44
1.3929729269588178e-45	0.3612851590912099	0.943	0.753	5.098420209961968e-41	ISCA2	IFNB	PBS	7.680194016960068e-44
1.393308605574024e-45	0.2977178262562276	0.738	0.288	5.099648827261484e-41	TMPRSS2	IFNB	PBS	7.680194016960068e-44
1.5076254064024784e-45	0.40325265965117896	0.996	0.986	5.518059749973711e-41	SYF2	IFNB	PBS	8.297834210486782e-44
1.7064081398553493e-45	0.2855543585783753	0.753	0.356	6.245624432684564e-41	SNX11	IFNB	PBS	9.377814463490336e-44
1.8115297476265572e-45	0.39493398584890904	0.967	0.875	6.63038002928796e-41	LSM1	IFNB	PBS	9.940599744059911e-44
1.8573845826300304e-45	0.6117791648134554	0.92	0.681	6.798213310884175e-41	LIMA1	IFNB	PBS	1.0176966034257747e-43
1.8858592861183784e-45	0.4610260662074377	0.99	0.942	6.902433573121875e-41	ADRM1	IFNB	PBS	1.0317538973276348e-43
1.9635053851057146e-45	-0.432454	0.52	0.864	7.186626060025424e-41	ZNF704	IFNB	PBS	1.0726307552276754e-43
2.189964257189695e-45	-0.394286	0.283	0.702	8.015488177740003e-41	SEPTIN4	IFNB	PBS	1.194558595788376e-43
2.787388324680081e-45	0.5355283209864343	0.994	0.969	1.0202120007161563e-40	MAP3K13	IFNB	PBS	1.5181726201133282e-43
3.414904163431363e-45	0.5074085102909469	0.999	0.993	1.249889072857513e-40	MAP2K2	IFNB	PBS	1.8571903014227533e-43
4.018252729437513e-45	0.5656087818122715	0.994	0.98	1.470720681501424e-40	TAOK3	IFNB	PBS	2.182078162465021e-43
4.433117654145425e-45	0.385048	0.983	0.915	1.622565392593767e-40	PDCD10	IFNB	PBS	2.4038005816203956e-43
4.8013258205511857e-45	0.36631583431076864	0.906	0.637	1.7573332635799392e-40	YPEL5	IFNB	PBS	2.599605419496952e-43
5.780675429805245e-45	0.45396655708368927	0.977	0.851	2.1157850140630175e-40	ZMYND8	IFNB	PBS	3.1252363575524627e-43
5.861938825649689e-45	0.22965527892095067	0.542	0.058	2.1455282295760428e-40	DHX58	IFNB	PBS	3.164495913828971e-43
6.297649557127548e-45	-0.537648	0.731	0.908	2.305002714404253e-40	FASN	IFNB	PBS	3.394702083069592e-43
6.509305452667199e-45	0.45608423285337607	0.993	0.966	2.382470888730721e-40	TMEM147	IFNB	PBS	3.503633659898119e-43
6.738993379043767e-45	0.32164725174919007	0.77	0.369	2.466538966663809e-40	SDSL	IFNB	PBS	3.621936808610587e-43
7.14844445646158e-45	0.5097874055854346	0.971	0.949	2.616402155509502e-40	NOP58	IFNB	PBS	3.836366796934754e-43
7.545262357561173e-45	0.8437960425198363	1	0.997	2.761641475490965e-40	ANXA1	IFNB	PBS	4.043398939225424e-43
8.961980598274788e-45	0.6665552433360098	1	1	3.280174518774555e-40	LGALS3	IFNB	PBS	4.795576781834145e-43
1.2204602300325858e-44	-0.551156	0.983	0.997	4.467006487942267e-40	ATP5MC1	IFNB	PBS	6.521177354660244e-43
1.3106528449117572e-44	0.364677	0.966	0.858	4.797120477661523e-40	MOB4	IFNB	PBS	6.992886993675689e-43
1.3314049356531709e-44	0.38357910562896447	0.961	0.885	4.873075204984171e-40	OXLD1	IFNB	PBS	7.093268129525721e-43
1.4183751106844865e-44	0.3484376645746588	0.909	0.671	5.191394742616289e-40	LEPROTL1	IFNB	PBS	7.545631893337628e-43
1.525566639119398e-44	0.4973888949934933	0.943	0.773	5.583726455840908e-40	ERBIN	IFNB	PBS	8.104102258114526e-43
1.5354834279149253e-44	0.46054766482845855	0.989	0.939	5.620022894511418e-40	TMEM179B	IFNB	PBS	8.144960716683215e-43
1.5697507595553984e-44	0.43720345735038096	0.903	0.593	5.745444755048713e-40	AMOTL2	IFNB	PBS	8.314681266351249e-43
1.5777646535102454e-44	0.5529980847712962	0.986	0.932	5.774776408312849e-40	LSR	IFNB	PBS	8.345052613168856e-43
1.8183505677157916e-44	-1.72029	0.748	0.925	6.6553449128965685e-40	HIST1H4C	IFNB	PBS	9.603672312982057e-43
1.9768103406412777e-44	0.4645231707201289	0.937	0.719	7.23532352778114e-40	GCLM	IFNB	PBS	1.04255382244685e-42
2.170287749470005e-44	0.4174896366308367	0.993	0.993	7.943470191835165e-40	SNX3	IFNB	PBS	1.1429453513431891e-42
2.209640578095254e-44	0.43763456845978166	0.981	0.956	8.087505479886438e-40	C8orf33	IFNB	PBS	1.1619979137767871e-42
2.3449362271998556e-44	0.4325835290935047	0.996	1	8.582701085174194e-40	BRI3	IFNB	PBS	1.2313774871125099e-42
3.0528842304618135e-44	0.4893145454156104	0.983	0.875	1.1173861571913286e-39	PTPRK	IFNB	PBS	1.6008397667497543e-42
3.096296528864841e-44	0.404035	0.939	0.695	1.1332754925298204e-39	POLD4	IFNB	PBS	1.6212811051928757e-42
3.1051691138861347e-44	0.35695504313129917	0.89	0.59	1.136522947373464e-39	TBC1D23	IFNB	PBS	1.6236042105335203e-42
3.513016444498636e-44	0.5709385169816055	0.992	0.973	1.2857991488509457e-39	DYRK2	IFNB	PBS	1.8342355903722475e-42
4.1566143132101905e-44	0.4749085434041273	0.888	0.631	1.521362404778062e-39	SLC7A5	IFNB	PBS	2.1671829127892617e-42
4.4579893085845185e-44	0.45804015453798663	0.997	0.98	1.6316686668350195e-39	YME1L1	IFNB	PBS	2.3210080609317486e-42
4.4778466578704355e-44	0.43850269738041314	0.956	0.773	1.6389366552471582e-39	FLAD1	IFNB	PBS	2.328035021657895e-42
4.546817624062716e-44	0.41351017987082894	0.999	1	1.6641807185831947e-39	SSU72	IFNB	PBS	2.3605400263591415e-42
4.712136300505797e-44	0.5505468514185443	0.989	0.932	1.7246890073481268e-39	CNN3	IFNB	PBS	2.442902276697063e-42
4.749241549970957e-44	0.4925160991879529	0.979	0.895	1.7382698997048706e-39	SNHG15	IFNB	PBS	2.4586561523406934e-42
5.463351544310537e-44	0.7658952042622169	1	1	1.9996412987331e-39	GAS5	IFNB	PBS	2.8243521168546604e-42
5.76636385574193e-44	0.3852691387317303	0.92	0.692	2.1105468348401037e-39	SERPINB6	IFNB	PBS	2.974422269411178e-42
5.769896481740762e-44	0.5791494921835089	0.865	0.634	2.111839811281937e-39	MYO1B	IFNB	PBS	2.974422269411178e-42
5.871142281386145e-44	0.3863859790275146	0.975	0.932	2.1488967864101433e-39	STAU1	IFNB	PBS	3.0223583493813544e-42
5.929917291895301e-44	0.5205595945687367	0.97	0.905	2.1704090280065996e-39	C4orf3	IFNB	PBS	3.048327286526122e-42
6.193647576783638e-44	0.43395954348590754	0.959	0.783	2.2669369495785792e-39	TMEM265	IFNB	PBS	3.1794347118914156e-42
6.261177955936833e-44	0.37693307035575824	0.963	0.797	2.2916537436524406e-39	OSER1	IFNB	PBS	3.2095990807457145e-42
6.362323118606224e-44	0.3527474807190449	0.888	0.614	2.328673884641064e-39	AKIRIN2	IFNB	PBS	3.256886551945543e-42
8.863643300155821e-44	0.5595252008453424	0.83	0.492	3.2441820842900325e-39	AXL	IFNB	PBS	4.530980564650883e-42
9.529227701140504e-44	0.3218470219619263	0.79	0.42	3.487792630894436e-39	NFIL3	IFNB	PBS	4.8644248687509565e-42
9.795260555704328e-44	0.44409588526896887	0.928	0.807	3.5851633159933405e-39	NOC3L	IFNB	PBS	4.9932636712999174e-42
1.362167638675587e-43	0.4045523614844443	0.983	0.946	4.985669774316516e-39	EIF2S1	IFNB	PBS	6.934172147867197e-42
1.7249432496373183e-43	0.4323405170021406	0.992	0.956	6.313464787997549e-39	MYDGF	IFNB	PBS	8.76870109444104e-42
1.7429792293196646e-43	0.3771061048680659	0.949	0.78	6.379478277232904e-39	TRADD	IFNB	PBS	8.848097471890297e-42
1.818335680801011e-43	-0.475587	0.992	1	6.65529042529978e-39	TTC3	IFNB	PBS	9.217853774653434e-42
1.9406586164357494e-43	0.36941986091752127	0.738	0.359	7.103004602016486e-39	TRIM16L	IFNB	PBS	9.824349380382414e-42
1.9871382451019096e-43	0.37427808693730685	0.954	0.807	7.273124690897501e-39	CCDC25	IFNB	PBS	1.0045752335493781e-41
2.116860617520615e-43	0.4582016766724696	0.741	0.353	7.747921546187205e-39	GMPR	IFNB	PBS	1.0686788339568554e-41
2.514919418440739e-43	0.5413419712107173	0.979	0.902	9.204856563434951e-39	FLOT1	IFNB	PBS	1.2678865789855302e-41
2.8928650846227427e-43	0.40782130827117447	0.989	0.953	1.05881754962277e-38	PYURF	IFNB	PBS	1.456420288339436e-41
4.495943765441815e-43	-0.483209	0.286	0.702	1.6455603775893586e-38	FOS	IFNB	PBS	2.2603851340513163e-41
5.333658161453569e-43	0.47688374320071186	0.737	0.315	1.952172223673621e-38	TMEM173	IFNB	PBS	2.677876850032402e-41
5.505283283891682e-43	0.24953679735545004	0.662	0.207	2.0149887347371945e-38	ADM2	IFNB	PBS	2.760258540735883e-41
6.232353720934163e-43	0.40505394005783135	0.953	0.861	2.281103785399113e-38	BOD1	IFNB	PBS	3.1205250142258725e-41
7.0166363722543525e-43	0.4214628858854095	0.999	0.976	2.568159078608816e-38	VPS4B	IFNB	PBS	3.508414041815322e-41
7.397207735596607e-43	0.37274588434223543	0.884	0.597	2.7074520033057147e-38	WASHC4	IFNB	PBS	3.6936589403897876e-41
7.932048836935486e-43	-0.449886	0.982	0.993	2.903209194806758e-38	SSR2	IFNB	PBS	3.955325878483321e-41
1.0509171124212811e-42	0.42608930578469506	1	1	3.846461723173131e-38	CCT6A	IFNB	PBS	5.233281256017865e-41
1.3559458582053531e-42	0.7207276174319981	1	0.997	4.962897435617413e-38	MGST1	IFNB	PBS	6.743067167958441e-41
1.4413582955227697e-42	0.5186149905947437	0.994	0.973	5.275515497442891e-38	LAMP2	IFNB	PBS	7.158094297751547e-41
1.4634910751148643e-42	0.8067610759295811	0.981	0.942	5.356523684027916e-38	ARHGAP29	IFNB	PBS	7.25816217347956e-41
1.4984103699659078e-42	-0.417053	1	1	5.484331795112219e-38	NME2	IFNB	PBS	7.421287950084192e-41
1.5129345276231062e-42	0.4475212678269991	1	0.98	5.537491664553332e-38	SNRPB2	IFNB	PBS	7.483096843990988e-41
1.5277422984607987e-42	0.3896404855442268	0.988	0.942	5.59168958659637e-38	EAPP	IFNB	PBS	7.546139792977557e-41
1.7804750625239514e-42	-0.557704	0.588	0.888	6.516716776343915e-38	ID2	IFNB	PBS	8.78263716488398e-41
1.907671313479704e-42	0.4060863367470733	1	0.983	6.982267774467065e-38	SUPT4H1	IFNB	PBS	9.397399427277342e-41
2.1967040414330415e-42	0.4316310284295059	0.837	0.475	8.040156462049077e-38	SSPN	IFNB	PBS	1.0806661911356287e-40
3.081412998041306e-42	0.33388100436822254	0.45	0	1.1278279714130989e-37	ARL14	IFNB	PBS	1.5138630488766423e-40
3.3887235096495835e-42	0.3802124771761718	0.979	0.932	1.240306691766844e-37	C1D	IFNB	PBS	1.6626095063898711e-40
3.8220557797990567e-42	0.3925557529719977	0.934	0.742	1.3989106359642529e-37	TLK2	IFNB	PBS	1.8727050012908333e-40
4.052197583282442e-42	0.33562962646571515	0.841	0.549	1.483144837457207e-37	IGF2BP3	IFNB	PBS	1.982813953819795e-40
6.276846888119736e-42	0.2896000083876817	0.771	0.346	2.297388729520705e-37	AF117829.1	IFNB	PBS	3.067274672257282e-40
6.388381623727473e-42	-0.718607	0.371	0.756	2.338211558100493e-37	CDCA7	IFNB	PBS	3.1176154108006574e-40
6.798531032303568e-42	0.3831062832841382	0.994	0.912	2.4883303431334295e-37	CAPZA1	IFNB	PBS	3.313355982867416e-40
6.977800723051253e-42	0.4628409798609845	0.999	0.953	2.5539448426439897e-37	SLC39A1	IFNB	PBS	3.396203248196794e-40
8.854230862938997e-42	0.3598093468976775	0.909	0.725	3.2407370381443032e-37	REXO4	IFNB	PBS	4.303767646937985e-40
9.445270566275036e-42	0.4115317696590789	0.982	0.922	3.4570634799623264e-37	PLEKHA3	IFNB	PBS	4.584964827536242e-40
1.0156797710783746e-41	0.4449347364736685	1	0.993	3.71748953012396e-37	PPFIA1	IFNB	PBS	4.923827192217165e-40
1.300103590553454e-41	0.2903585612640861	0.686	0.278	4.758509151784698e-37	SERPINB8	IFNB	PBS	6.294324274847484e-40
1.307759231904539e-41	0.3978338713976347	0.977	0.892	4.786529564693804e-37	SRP19	IFNB	PBS	6.323024524034088e-40
1.633666027789712e-41	0.4837780132457483	0.982	0.969	5.979381028313126e-37	ESF1	IFNB	PBS	7.888365472708609e-40
1.6719831869683068e-41	0.44443149845610264	0.999	0.997	6.119625662622701e-37	MRPL14	IFNB	PBS	8.062747908593808e-40
1.7411821640854708e-41	0.43216210523455767	0.956	0.817	6.3729008387692345e-37	ASAP1	IFNB	PBS	8.385395840485834e-40
1.7453345492962387e-41	-0.400016	1	1	6.388098983879164e-37	COX6C	IFNB	PBS	8.394348204834643e-40
1.9322357460404648e-41	-0.449157	1	0.997	7.072176054082706e-37	MT-CO1	IFNB	PBS	9.281070937116412e-40
1.9393237702560012e-41	0.3696750357692355	0.914	0.803	7.0981189315139915e-37	MRPL1	IFNB	PBS	9.302908167121877e-40
2.1390295373322038e-41	0.4387640407543292	0.999	1	7.829062009589601e-37	SLIRP	IFNB	PBS	1.0247463363337175e-39
2.249213966937145e-41	0.4119617804306851	0.993	0.953	8.232348040386647e-37	CACUL1	IFNB	PBS	1.0761239268479276e-39
2.539085031137393e-41	-0.436284	1	1	9.293305122465972e-37	RPS12	IFNB	PBS	1.2132252118101793e-39
2.59359297291867e-41	0.30527835697182126	0.874	0.559	9.492809640179626e-37	MRPL49	IFNB	PBS	1.2376544511316329e-39
2.679790978747006e-41	0.4141862886817183	0.574	0.129	9.808302961311918e-37	RAET1L	IFNB	PBS	1.2771227814208228e-39
2.732668560573152e-41	0.32726646955433647	0.45	0.007	1.0001840198553794e-36	MX2	IFNB	PBS	1.3006294146363842e-39
2.9576219033606637e-41	0.7715115412603755	0.592	0.163	1.0825191928490367e-36	LINC01133	IFNB	PBS	1.4058690816221256e-39
2.993984176228388e-41	0.4676753896172481	0.993	0.976	1.0958281483413525e-36	CFAP298	IFNB	PBS	1.4213075853973442e-39
3.44250659855179e-41	0.3953833878478401	0.997	0.99	1.2599918401359406e-36	RSL24D1	IFNB	PBS	1.6321137825595084e-39
4.2572039360159233e-41	0.304189	0.75	0.349	1.5581792126211886e-36	SPAG1	IFNB	PBS	2.0157557731192608e-39
4.3469627422988307e-41	0.6125160222753856	0.992	0.942	1.5910318333087953e-36	RND3	IFNB	PBS	2.0555966838614925e-39
4.997552273370312e-41	0.4639824516561976	0.978	0.864	1.8291541075762683e-36	DLGAP4	IFNB	PBS	2.3601988484855076e-39
5.252424791242844e-41	0.4287977764032227	0.999	0.997	1.9224399978427935e-36	CSNK1A1	IFNB	PBS	2.4773711312407137e-39
5.917120759965234e-41	0.3750317229909885	0.954	0.841	2.1657253693548752e-36	BOLA2	IFNB	PBS	2.787291337651062e-39
6.556556495096075e-41	0.2762676090909098	0.673	0.241	2.3997652427701144e-36	ATP10A	IFNB	PBS	3.084531160372898e-39
6.67762308012846e-41	0.423396	0.999	0.99	2.4440768235578176e-36	PSMB7	IFNB	PBS	3.1374542022565053e-39
6.804907333307578e-41	0.4341296092545417	0.993	0.986	2.490664133063907e-36	MRPS17	IFNB	PBS	3.193159144953727e-39
7.822584933566221e-41	-1.07231	0.666	0.929	2.8631443115345725e-36	KRT15	IFNB	PBS	3.665997838072436e-39
7.948066474911877e-41	0.3966229938611504	0.949	0.868	2.9090718104824965e-36	KPNA4	IFNB	PBS	3.7200406783663626e-39
8.849771378594153e-41	0.3809818533635953	0.924	0.749	3.2391048222792464e-36	CRB3	IFNB	PBS	4.1367877679173e-39
9.767740121332695e-41	0.30145647606734394	0.83	0.508	3.5750905618089795e-36	OGFOD1	IFNB	PBS	4.5600644921032905e-39
1.0366862971365199e-40	-0.442928	1	1	3.794375516149376e-36	RPS19	IFNB	PBS	4.833599383629779e-39
1.1726896184168066e-40	0.3456189399502667	0.953	0.834	4.292161272367355e-36	MALSU1	IFNB	PBS	5.4607649775666084e-39
1.1934796465090774e-40	0.36228357104105285	0.959	0.827	4.368254854187875e-36	TSPAN17	IFNB	PBS	5.550514427176462e-39
1.196058316870085e-40	-0.638529	0.982	0.997	4.377693045576198e-36	CTNNB1	IFNB	PBS	5.5554480273809615e-39
1.2326333455921336e-40	-0.462767	0.999	1	4.511561308201769e-36	SLC25A3	IFNB	PBS	5.7180751688235343e-39
1.3017815174749263e-40	0.4420077838202773	0.986	0.915	4.764650532109978e-36	LRP10	IFNB	PBS	6.031203205202504e-39
1.525493135897544e-40	0.30086865549718833	0.477	0.034	5.583457426698601e-36	IL4I1	IFNB	PBS	7.058732524271302e-39
1.6908833342501603e-40	0.49805	0.655	0.224	6.188802091689011e-36	SAA2	IFNB	PBS	7.814144055162892e-39
1.7645910294044463e-40	0.4156375933696672	0.986	0.908	6.458579626723213e-36	CARD19	IFNB	PBS	8.144488810495857e-39
1.7672330664857115e-40	0.3231921207886967	0.924	0.722	6.468249746644353e-36	DPH3	IFNB	PBS	8.146410260257371e-39
2.659992261855272e-40	0.9725546935902196	0.997	0.99	9.73583767761648e-36	TACSTD2	IFNB	PBS	1.224633670140438e-38
2.770268709553468e-40	0.5139791461047729	0.997	0.969	1.0139460503836648e-35	TMOD3	IFNB	PBS	1.27380157083375e-38
2.931234764701655e-40	-0.346277	1	1	1.0728612362284528e-35	FAU	IFNB	PBS	1.3461245122063399e-38
3.175810244879792e-40	0.4026714868461691	0.937	0.729	1.1623783077284527e-35	SLC38A1	IFNB	PBS	1.4566144207123467e-38
3.460097941015856e-40	-0.518109	1	1	1.2664304473912135e-35	GSTP1	IFNB	PBS	1.585019333405774e-38
3.896660701162764e-40	0.6014372506939467	0.997	0.99	1.4262167832325833e-35	LDHA	IFNB	PBS	1.7827709790407291e-38
3.908898319758982e-40	0.5494991825251478	1	1	1.4306958740149849e-35	SPINT2	IFNB	PBS	1.7861371710549123e-38
3.930966232070177e-40	0.33223165028158175	0.972	0.871	1.4387729506000057e-35	C18orf32	IFNB	PBS	1.7939812351621014e-38
4.333311828171676e-40	0.34099631531088404	0.807	0.475	1.5860354622291152e-35	TEAD1	IFNB	PBS	1.9751375619291595e-38
4.686699793712911e-40	0.5134512869609429	0.844	0.566	1.7153789914968626e-35	TXNRD1	IFNB	PBS	2.1335559595732117e-38
4.850499124074026e-40	0.284408	0.796	0.454	1.7753311844023345e-35	TUBE1	IFNB	PBS	2.205380353294825e-38
5.0496716249066e-40	0.2865023674660447	0.836	0.539	1.8482303114320644e-35	HEIH	IFNB	PBS	2.2930897164169535e-38
5.616897940229982e-40	0.3677023275840496	0.992	0.936	2.055840815103576e-35	PCNP	IFNB	PBS	2.547510303721903e-38
6.341448714859816e-40	0.33376487202330857	0.76	0.376	2.3210336441258413e-35	CLIP4	IFNB	PBS	2.872566391244853e-38
6.6245689773404566e-40	0.4839058937795122	1	1	2.424658491396381e-35	EIF1	IFNB	PBS	2.997105675397257e-38
8.181570550236025e-40	0.4275426908882911	0.956	0.824	2.9945366370918876e-35	C1orf122	IFNB	PBS	3.696958811224552e-38
8.904917951590814e-40	-0.235861	0.21	0.603	3.2592890194617536e-35	PNPLA3	IFNB	PBS	4.018852058522507e-38
9.119136016031475e-40	0.4630180826893989	0.952	0.827	3.337694973227681e-35	SLK	IFNB	PBS	4.110461789689262e-38
9.280242033214362e-40	0.3423695539682874	0.848	0.563	3.396661386576789e-35	FMR1	IFNB	PBS	4.177935284842298e-38
1.0759473243498842e-39	-0.603066	0.975	0.997	3.9380748018530106e-35	HMGN3	IFNB	PBS	4.837929732006156e-38
1.3888091396176826e-39	0.4142469779105542	0.997	0.986	5.08318033191468e-35	WAC	IFNB	PBS	6.237031082103902e-38
1.437558272302996e-39	0.28995515078398515	0.737	0.376	5.261607032456196e-35	GPT2	IFNB	PBS	6.448047833892396e-38
1.7834605404606785e-39	0.26513285478894155	0.639	0.217	6.527643924140129e-35	ACOT4	IFNB	PBS	7.989772244969559e-38
1.8069687554974365e-39	0.3356630558714717	0.921	0.763	6.613686341996166e-35	ZFAND3	IFNB	PBS	8.085191127134678e-38
2.3431093478008358e-39	-0.230919	0.149	0.525	8.576014523885838e-35	NCAM1	IFNB	PBS	1.0471324204988814e-37
2.456279576910311e-39	-0.442016	1	1	8.990228879449428e-35	RPL30	IFNB	PBS	1.0963693755426132e-37
2.4698445547149508e-39	0.3119239472109703	0.874	0.58	9.039878054712192e-35	SLC35D2	IFNB	PBS	1.1010813708541035e-37
2.6455598546589034e-39	0.4323815571296872	1	1	9.683013624037054e-35	PFDN2	IFNB	PBS	1.1779821927052375e-37
3.4258175384483675e-39	0.3709651311680317	0.979	0.942	1.2538834772474872e-34	TRMT10C	IFNB	PBS	1.5235522202278094e-37
4.3226526344212834e-39	0.40057726568015695	1	0.976	1.582134090724534e-34	UBE2D2	IFNB	PBS	1.9200656440831728e-37
4.9972654524383174e-39	0.3276540181319007	0.905	0.668	1.8290491282469483e-34	TM2D2	IFNB	PBS	2.217029246359938e-37
5.1923133121562094e-39	-0.453545	0.988	0.993	1.9004385953822943e-34	SRSF2	IFNB	PBS	2.3007731178962397e-37
5.2729643048957715e-39	-0.59003	0.957	0.99	1.9299576652349014e-34	SNHG7	IFNB	PBS	2.3336852058463136e-37
5.309208834662611e-39	0.3982760999273931	0.502	0.068	1.943223525574862e-34	IL32	IFNB	PBS	2.34688831591167e-37
5.57283284967856e-39	0.36420282058545705	0.994	0.966	2.03971255131085e-34	STRAP	IFNB	PBS	2.4604493984449337e-37
5.6867498412405263e-39	0.4831306946222505	1	1	2.081407309392445e-34	SET	IFNB	PBS	2.5077196498704155e-37
5.832244218403133e-39	-0.410498	0.91	0.976	2.134659706377731e-34	RBM3	IFNB	PBS	2.568784243535176e-37
6.001508564666568e-39	0.7182970825844381	1	1	2.19661214975361e-34	KRT8	IFNB	PBS	2.640158833838474e-37
6.131633027039268e-39	0.31437	0.917	0.729	2.244239004226642e-34	PPP2CB	IFNB	PBS	2.694164470860315e-37
6.673654204520604e-39	0.44081567409947264	1	0.997	2.4426241753965863e-34	PDCD5	IFNB	PBS	2.9288059657033407e-37
7.350588904669853e-39	-0.293443	0.63	0.875	2.6903890449982134e-34	PTRHD1	IFNB	PBS	3.220794701768111e-37
7.3565868983856745e-39	0.4398877687841456	0.985	0.959	2.6925843706781406e-34	MRPS18B	IFNB	PBS	3.220794701768111e-37
7.50222001647788e-39	0.17978546723590982	0.444	0.02	2.7458875482310687e-34	ERAP2	IFNB	PBS	3.280630284624933e-37
7.868710046066393e-39	0.38921450583140665	0.928	0.749	2.8800265639607603e-34	PGRMC2	IFNB	PBS	3.436785875848163e-37
8.32688594934639e-39	0.993144	0.997	0.986	3.047723526320272e-34	S100A16	IFNB	PBS	3.6325667774973447e-37
9.529156100486187e-39	0.45419070238940473	0.994	0.963	3.487766424338949e-34	AFDN	IFNB	PBS	4.152102886117797e-37
9.560885626518443e-39	-0.422567	0.992	1	3.499379748162015e-34	TOMM6	IFNB	PBS	4.16097473027588e-37
9.7521449933063e-39	0.5894681415582159	0.723	0.342	3.5693825890000395e-34	PRR4	IFNB	PBS	4.23917172090266e-37
1.036898307481836e-38	0.3681225272875829	0.948	0.824	3.795151495214268e-34	PPIC	IFNB	PBS	4.501959069056071e-37
1.0547623391202611e-38	-0.76877	1	1	3.860535637414068e-34	S100A2	IFNB	PBS	4.574094357125673e-37
1.379209024770301e-38	0.4205237603746097	0.994	0.986	5.04804295156178e-34	EIF3J	IFNB	PBS	5.974015327292047e-37
1.5843303476549955e-38	0.2989727444084884	0.783	0.437	5.79880750545205e-34	ROBO3	IFNB	PBS	6.8543823941513594e-37
1.5958606490661354e-38	0.3641024771465168	0.949	0.858	5.8410095616469615e-34	ZSWIM7	IFNB	PBS	6.896115184943285e-37
1.619447021747161e-38	0.4064647818080035	0.972	0.902	5.9273380442967845e-34	IGF2BP2	IFNB	PBS	6.989785429595265e-37
1.8159108825941046e-38	0.5203444297599858	0.961	0.847	6.646415421382683e-34	UGCG	IFNB	PBS	7.828522286669827e-37
1.8429380794781814e-38	0.3109071696105723	0.67	0.264	6.745337664698092e-34	PXDC1	IFNB	PBS	7.935691370233051e-37
1.9278669536810726e-38	0.2892413741731218	0.781	0.454	7.056185837168094e-34	TPRA1	IFNB	PBS	8.291640231689887e-37
2.152346526453751e-38	0.5082140853780288	0.993	0.98	7.877803521473375e-34	ANKRD11	IFNB	PBS	9.24624826464011e-37
2.2063476126342435e-38	0.29282704504787976	0.866	0.569	8.075452897002593e-34	RTCA	IFNB	PBS	9.46711945721289e-37
2.2638153790648755e-38	0.5836429654691411	0.999	0.983	8.285790668915349e-34	IRS2	IFNB	PBS	9.70233099404608e-37
2.5693444404025176e-38	0.5855011295977844	0.954	0.861	9.404057586317255e-34	RAB11FIP1	IFNB	PBS	1.0998897761774569e-36
2.701515455187054e-38	-0.416066	0.87	0.973	9.887816717530138e-34	AMD1	IFNB	PBS	1.1551187754123992e-36
2.804552562043224e-38	0.29413571249094095	0.578	0.136	1.0264942832334406e-33	SDCBP2	IFNB	PBS	1.1977762931545397e-36
3.057668154008207e-38	0.8164986766457156	1	0.997	1.1191371210485439e-33	KRT6B	IFNB	PBS	1.3043556189376969e-36
3.0996351873609987e-38	0.3635652484714156	0.954	0.82	1.1344974749259992e-33	PPP1R11	IFNB	PBS	1.3207188299487768e-36
3.325030121159637e-38	0.42610461681645584	0.899	0.658	1.2169942746456387e-33	G6PD	IFNB	PBS	1.4151096216809753e-36
3.333915521015027e-38	0.2902267448412035	0.83	0.512	1.2202464198467103e-33	VRK2	IFNB	PBS	1.4172432286256798e-36
3.622553277642617e-38	0.2817591632450662	0.858	0.559	1.325890725149974e-33	UBFD1	IFNB	PBS	1.5381562936774643e-36
3.927772838137662e-38	0.4890801666408942	0.615	0.193	1.4376041364867658e-33	PHLDB2	IFNB	PBS	1.6658217108769012e-36
4.596918823547363e-38	0.35407176844062466	0.902	0.647	1.6825182586065706e-33	NFE2L3	IFNB	PBS	1.9473590956094567e-36
4.926373687444589e-38	0.44092587617366485	0.982	0.936	1.803102033341594e-33	MYH14	IFNB	PBS	2.0845110212041547e-36
4.971992044993312e-38	0.38291658791285943	0.695	0.329	1.8197988083880023e-33	AJUBA	IFNB	PBS	2.101384305297924e-36
5.092081857859032e-38	-0.193666	0.221	0.62	1.863752880794984e-33	CCDC74A	IFNB	PBS	2.1496573019549995e-36
5.848986176076057e-38	0.41842391217654584	0.968	0.925	2.1407874303055975e-33	ZNF593	IFNB	PBS	2.4663449657898592e-36
6.096494722309589e-38	0.2126720025725029	0.57	0.136	2.2313780333125326e-33	COL16A1	IFNB	PBS	2.567753778265285e-36
6.237857288440012e-38	0.28178097210319286	0.721	0.315	2.2831181461419287e-33	MLKL	IFNB	PBS	2.624273731197619e-36
6.266984686778234e-38	0.4294876779392778	0.989	0.969	2.2937790652077014e-33	MRPS23	IFNB	PBS	2.6335006489181417e-36
7.143487975095896e-38	0.3397033892210032	0.954	0.878	2.6145880337648487e-33	RAB5C	IFNB	PBS	2.998380772666111e-36
7.70477995049438e-38	0.4006657961669534	0.901	0.739	2.820026509680448e-33	MYO1E	IFNB	PBS	3.2302709160142585e-36
9.526163929287774e-38	0.35960170671233505	0.697	0.285	3.486671259758618e-33	LIPH	IFNB	PBS	3.989326384163179e-36
9.639812413946785e-38	0.3457788238244017	0.931	0.763	3.5282677416286616e-33	ANAPC13	IFNB	PBS	4.032305990432757e-36
1.0212412531070993e-37	0.32815492192148576	0.636	0.22	3.737845110497294e-33	TUFT1	IFNB	PBS	4.266946473170427e-36
1.074772683395276e-37	0.3563645480352937	0.977	0.898	3.9337754984950504e-33	DNAJA2	IFNB	PBS	4.4854908762771384e-36
1.0781215042996416e-37	0.3162410588038145	0.898	0.637	3.9460325178871184e-33	ASF1A	IFNB	PBS	4.4943422754978565e-36
1.10671136725384e-37	0.4652572923455689	1	1	4.0506742752857806e-33	DMKN	IFNB	PBS	4.608275626036155e-36
1.38822010635608e-37	-0.124198	0.025	0.295	5.081024411273888e-33	TACR1	IFNB	PBS	5.7738913764475994e-36
1.4543912730283133e-37	0.3115170597074774	0.91	0.685	5.3232174984109284e-33	SEC22B	IFNB	PBS	6.042244606595834e-36
1.5920418687597885e-37	0.3342027077827113	0.466	0.047	5.8270324438477006e-33	CPA4	IFNB	PBS	6.606612748126646e-36
1.8552192919698776e-37	-0.497234	0.997	0.997	6.790288130538949e-33	DDT	IFNB	PBS	7.690020532886693e-36
1.880259630632477e-37	0.4198442971320242	0.993	0.973	6.88193827407793e-33	CAP1	IFNB	PBS	7.784998047599467e-36
1.9906166991751713e-37	0.7104362940841028	0.981	0.912	7.285856180651044e-33	H1F0	IFNB	PBS	8.232605853842989e-36
2.0354768224244332e-37	-0.207982	0.033	0.308	7.450048717755668e-33	HIST1H1A	IFNB	PBS	8.40863286428405e-36
2.068583177470293e-37	0.306438	0.891	0.641	7.571221287859019e-33	SHISA5	IFNB	PBS	8.535762444034971e-36
2.2913669912726202e-37	0.3865498500433809	0.949	0.763	8.386632324756915e-33	HERPUD1	IFNB	PBS	9.444405771122653e-36
2.35400611034157e-37	0.39436658073359054	1	0.98	8.615897764461181e-33	TOP1	IFNB	PBS	9.6916735258281e-36
2.4140048190163262e-37	0.5387763611867885	0.988	0.969	8.835499038081656e-33	RPL22L1	IFNB	PBS	9.927527009080512e-36
3.0793283026233796e-37	0.1966491600135155	0.486	0.054	1.1270649520431832e-32	BTN3A1	IFNB	PBS	1.2649438294536287e-35
3.634540646108663e-37	-0.312291	0.539	0.847	1.3302782218822318e-32	THBS3	IFNB	PBS	1.4913432980742508e-35
3.682960754508966e-37	0.31035429096593803	0.803	0.515	1.3480004657578263e-32	NT5C3A	IFNB	PBS	1.5095189986089883e-35
3.700114308684165e-37	0.3296837997847238	0.941	0.776	1.354278838121491e-32	YIPF5	IFNB	PBS	1.5148532864893634e-35
3.757812262188868e-37	0.4714433310465751	1	0.976	1.3753968660837475e-32	RHEB	IFNB	PBS	1.536756274953908e-35
3.990915223102788e-37	0.29469733215236044	0.877	0.614	1.4607148808078512e-32	STX12	IFNB	PBS	1.6302621437587624e-35
4.220432270313428e-37	0.40774800440792974	0.948	0.766	1.5447204152574178e-32	ADGRG1	IFNB	PBS	1.7220963380796184e-35
5.296399814414441e-37	0.2758659981150125	0.801	0.512	1.9385352960738294e-32	IQCB1	IFNB	PBS	2.1587252740243093e-35
5.4105776573539624e-37	0.34803367142119634	0.963	0.888	1.9803255283681235e-32	DYNC1LI1	IFNB	PBS	2.2028092640357325e-35
5.59473948010336e-37	0.4649	0.949	0.875	2.047730597112631e-32	NUDCD1	IFNB	PBS	2.2752562190140345e-35
5.9014086148625824e-37	0.5521448660194321	0.993	0.98	2.1599745671258535e-32	SH3BGRL3	IFNB	PBS	2.3973080656224793e-35
5.975561070645774e-37	0.33164176794652955	0.921	0.702	2.1871151074670598e-32	CREB3	IFNB	PBS	2.424739586992306e-35
6.040382018259637e-37	0.31689573736224785	0.606	0.193	2.2108402225032095e-32	AC022034.1	IFNB	PBS	2.4483280426392133e-35
7.666249408659839e-37	0.35317025643903477	0.83	0.576	2.805923946063588e-32	MICALL1	IFNB	PBS	3.1038981704243215e-35
7.984301459700471e-37	0.5598705087559608	0.996	0.976	2.9223341772649687e-32	DYNLT1	IFNB	PBS	3.2290985384143305e-35
8.437536708556406e-37	0.5050736886639895	0.992	0.976	3.0882228106987304e-32	RGS10	IFNB	PBS	3.4086344488948456e-35
8.578802375998798e-37	0.46650773775617527	1	1	3.13992745763932e-32	MYL12B	IFNB	PBS	3.4618825332296805e-35
8.707868443934157e-37	0.558361	0.997	0.99	3.187166929164341e-32	LMO4	IFNB	PBS	3.510095736965133e-35
9.085986300354614e-37	0.27763113809267076	0.735	0.397	3.3255618457927923e-32	RUBCN	IFNB	PBS	3.6584838787599475e-35
9.20794555941338e-37	0.29337805667412825	0.756	0.4	3.3702001542008907e-32	TICAM1	IFNB	PBS	3.7035166529680114e-35
9.951124655434691e-37	0.33976490963322253	0.886	0.644	3.642211135135652e-32	LRIF1	IFNB	PBS	3.998036372267456e-35
1.0062151662455613e-36	0.32865571450112396	0.815	0.539	3.682848129975379e-32	WDFY1	IFNB	PBS	4.038210668832653e-35
1.1052031245167622e-36	-0.37714	0.404	0.719	4.0451539560438015e-32	TMEM97	IFNB	PBS	4.4306176955572854e-35
1.2095682246483229e-36	0.3135113442457823	0.941	0.79	4.427140659035326e-32	TPD52L2	IFNB	PBS	4.843698751679788e-35
1.2477558963330885e-36	0.43486061363180073	0.997	0.997	4.5669113561687374e-32	GUK1	IFNB	PBS	4.99115995209698e-35
1.3145926258508624e-36	-0.541543	0.956	0.993	4.811540469876741e-32	HSP90B1	IFNB	PBS	5.252773438730067e-35
1.3650264712802749e-36	0.23739713108736804	0.686	0.281	4.996133387532935e-32	CHRNB1	IFNB	PBS	5.448346115084988e-35
1.4171642508515348e-36	1.1433944157611364	0.95	0.871	5.186962874541703e-32	KRT16	IFNB	PBS	5.650286355709915e-35
1.4353734074105771e-36	-0.40415	0.994	1	5.253610208463453e-32	HIGD2A	IFNB	PBS	5.716659639242061e-35
1.4920405811409165e-36	0.3590930469855229	0.999	0.986	5.461017731033866e-32	UBE2V1	IFNB	PBS	5.935888838080289e-35
1.4937228548267906e-36	0.25412019864929797	0.826	0.553	5.467175020951536e-32	MAIP1	IFNB	PBS	5.93612923013196e-35
1.5212576260361994e-36	0.34695962532992525	0.952	0.841	5.567955037055092e-32	NGDN	IFNB	PBS	6.038996786393811e-35
1.5839128959242873e-36	-0.528284	0.457	0.78	5.797279590372484e-32	APCDD1	IFNB	PBS	6.280909632039527e-35
1.5930475755891392e-36	0.3139080248793874	0.874	0.624	5.830713431413808e-32	DCAF6	IFNB	PBS	6.310295921443516e-35
1.735668636751748e-36	0.269835	0.881	0.624	6.352720777375073e-32	MRPL44	IFNB	PBS	6.867806245810889e-35
1.7889696701289012e-36	0.39330445081933574	0.992	0.983	6.54780788963879e-32	MRPL41	IFNB	PBS	7.071066835463056e-35
2.0485774836130552e-36	0.33479473845413144	0.819	0.6	7.497998447772144e-32	CCDC51	IFNB	PBS	8.088455714964556e-35
2.0888975392259245e-36	0.2713469475833751	0.768	0.471	7.645573883320806e-32	RWDD2B	IFNB	PBS	8.238764960475007e-35
2.481145058565306e-36	0.32920642543701123	0.913	0.732	9.081239028854875e-32	PDRG1	IFNB	PBS	9.775284207594054e-35
2.5256219330912965e-36	0.3792520773328678	1	1	9.244028837307456e-32	PSMA7	IFNB	PBS	9.939815954094039e-35
2.5743182950263575e-36	0.3507134908802227	0.914	0.776	9.422262391625972e-32	POLR3C	IFNB	PBS	1.0120582590360869e-34
2.672505746409295e-36	0.1856793396680752	0.541	0.112	9.78163828243266e-32	FBXO6	IFNB	PBS	1.0495320045528603e-34
2.8209830304231693e-36	0.37712611382177874	0.989	0.956	1.0325079989651843e-31	DNAJC19	IFNB	PBS	1.106653803821205e-34
3.4229462922470585e-36	0.5732830962573678	1	0.997	1.2528325724253458e-31	TMSB4X	IFNB	PBS	1.3413624972434109e-34
3.4441384613425374e-36	0.3839939287580858	0.961	0.82	1.260589118235982e-31	MAP3K2	IFNB	PBS	1.3482236558673607e-34
3.607239260088061e-36	-0.242368	0.154	0.519	1.3202856415848311e-31	EGR1	IFNB	PBS	1.4105615828897767e-34
3.718504503547295e-36	0.3605813348686213	0.993	0.976	1.3610098333433455e-31	YIPF3	IFNB	PBS	1.4525184987655766e-34
3.9269586548906575e-36	0.37831643156416295	0.99	0.966	1.4373061372765296e-31	FIP1L1	IFNB	PBS	1.5323093147937415e-34
4.198868599067523e-36	0.4246214973039622	0.935	0.756	1.536827895944704e-31	ATF5	IFNB	PBS	1.6366644259262023e-34
4.2907416567414e-36	0.3844580710064387	0.935	0.803	1.5704543537839198e-31	TRIOBP	IFNB	PBS	1.6706961210467232e-34
4.5172400085728183e-36	0.3867408253200576	0.956	0.861	1.653355015537737e-31	CWC22	IFNB	PBS	1.7570191450985515e-34
4.826205607192306e-36	0.26524047842274917	0.822	0.485	1.7664395142884558e-31	LINC00623	IFNB	PBS	1.87520118289645e-34
4.926255438384541e-36	-0.515042	0.377	0.712	1.8030587530031256e-31	FRMD4A	IFNB	PBS	1.9120453372249474e-34
4.993762198682025e-36	0.423675	0.732	0.414	1.827766902339608e-31	KLF4	IFNB	PBS	1.9361937524783976e-34
5.292686404747454e-36	-0.478426	0.793	0.949	1.9371761510016155e-31	TPM2	IFNB	PBS	2.049921852911762e-34
5.373622663885275e-36	-0.131632	0.076	0.397	1.9667996312086495e-31	DERL3	IFNB	PBS	2.0790693775989955e-34
5.683654040650533e-36	0.30082411594189523	0.953	0.803	2.0802742154185017e-31	MED6	IFNB	PBS	2.19669927710507e-34
5.809598999389003e-36	0.35778026307591027	0.982	0.942	2.126371329766369e-31	PSMD11	IFNB	PBS	2.2430077318210637e-34
6.256344356074587e-36	0.2514779300207082	0.81	0.488	2.2898845977668598e-31	TMEM222	IFNB	PBS	2.412944781629989e-34
6.490984502067318e-36	0.3138201413580243	0.935	0.803	2.375765237601659e-31	MTRF1L	IFNB	PBS	2.500805513264904e-34
6.803042888618357e-36	-0.322351	0.392	0.732	2.4899817276632048e-31	SOGA1	IFNB	PBS	2.61827731615479e-34
6.830067746066917e-36	0.315561	0.956	0.834	2.4998730957379523e-31	PFDN1	IFNB	PBS	2.6259171173717984e-34
6.895446221889865e-36	0.3542204409815639	0.954	0.814	2.5238022716739095e-31	MTLN	IFNB	PBS	2.6482710091016888e-34
7.01460063621131e-36	0.3422418886054479	0.985	0.929	2.5674139788597014e-31	TRAPPC3	IFNB	PBS	2.6912096214462273e-34
7.232913319112664e-36	0.4942741560523205	0.952	0.831	2.6473186039284264e-31	SIGIRR	IFNB	PBS	2.77206136537008e-34
7.386187198479103e-36	0.451542	0.888	0.681	2.7034183765153363e-31	BCL2L1	IFNB	PBS	2.827843490078804e-34
8.025363567401727e-36	0.3751032988374733	0.979	0.929	2.9373633193047064e-31	OTUD6B-AS1	IFNB	PBS	3.0693451612379367e-34
8.257383820965047e-36	0.32364929124316427	0.894	0.61	3.0222850523114166e-31	CTSZ	IFNB	PBS	3.154786067130915e-34
8.582992689848577e-36	0.3102836974853398	0.823	0.525	3.1414611544114776e-31	PATL1	IFNB	PBS	3.2757676271235427e-34
1.0545549006349508e-35	0.21447818566760135	0.579	0.149	3.859776391813983e-31	RBM11	IFNB	PBS	4.020600408139565e-34
1.1067958299903569e-35	0.3825249581211771	0.997	0.993	4.050983417347706e-31	ELOC	IFNB	PBS	4.2153833687281014e-34
1.451199128427214e-35	0.4913498170145154	0.982	0.936	5.311533929956446e-31	SVIL	IFNB	PBS	5.521345041534768e-34
1.7984058271138318e-35	0.3587792461699212	0.971	0.892	6.582345167819336e-31	SLU7	IFNB	PBS	6.8352493954510225e-34
1.8582910042190737e-35	0.3789707160821243	0.954	0.895	6.801530904542231e-31	RAD50	IFNB	PBS	7.055529983964971e-34
2.1519253328276425e-35	0.3891872865286825	0.939	0.803	7.876261910682454e-31	DYNLL2	IFNB	PBS	8.161929441121715e-34
2.3424533444529885e-35	0.19277490433790975	0.396	0.003	8.573613486032383e-31	ZBP1	IFNB	PBS	8.875376279536627e-34
2.3550399729036297e-35	-0.277335	0.535	0.844	8.619681804824576e-31	CNFN	IFNB	PBS	8.913838474482499e-34
2.812497594564977e-35	0.22241765480855297	0.52	0.105	1.0294022445867271e-30	TGM1	IFNB	PBS	1.063432070854057e-33
2.9544245770075585e-35	0.17006007435414777	0.41	0.014	1.0813489394305363e-30	UBA7	IFNB	PBS	1.1159431779468899e-33
3.2205957490357084e-35	0.3566952070240095	0.968	0.854	1.1787702501045596e-30	HTATIP2	IFNB	PBS	1.2152270619634635e-33
3.4643589661264426e-35	0.32094651461899953	0.876	0.685	1.2679900251919393e-30	TACO1	IFNB	PBS	1.3058599641523576e-33
3.8616755878700326e-35	0.32409787664122836	0.812	0.502	1.4134118819163108e-30	AC008875.3	IFNB	PBS	1.4541274505311835e-33
4.0399663364301816e-35	0.31870061854044984	0.963	0.875	1.4786680787968108e-30	ZBTB8OS	IFNB	PBS	1.5196999782084386e-33
4.056407797486116e-35	0.38203458950866787	0.985	0.98	1.4846858179578931e-30	RSL1D1	IFNB	PBS	1.524318088252457e-33
4.2922476335405226e-35	0.39056487499606063	0.959	0.939	1.5710055563521669e-30	MRPL15	IFNB	PBS	1.6112877501047864e-33
4.3416338162404336e-35	-0.110643	0.023	0.275	1.5890813930821608e-30	SMOC2	IFNB	PBS	1.628157165043198e-33
4.355505279968683e-35	0.3685637309340215	0.989	0.956	1.5941584875213377e-30	TMEM230	IFNB	PBS	1.631687295313549e-33
4.500466140586954e-35	0.49410636809009034	1	0.993	1.647215612116231e-30	PDXK	IFNB	PBS	1.6842695420411358e-33
4.646673795482263e-35	0.3451156021566304	0.996	0.973	1.700729075884463e-30	MAPRE1	IFNB	PBS	1.737210496306908e-33
4.7777834357604727e-35	0.2782321017003051	0.884	0.654	1.748716515322691e-30	MITD1	IFNB	PBS	1.784404607472133e-33
6.402686578638332e-35	-0.351469	0.451	0.749	2.343447314647416e-30	SLC12A2	IFNB	PBS	2.3888351831268253e-33
7.925540126671232e-35	0.3551335406990603	0.854	0.617	2.9008269417629376e-30	C18orf25	IFNB	PBS	2.9539989223655164e-33
8.584486681125144e-35	-0.445773	0.498	0.786	3.1420079701586138e-30	NUCB2	IFNB	PBS	3.196345849601846e-33
8.921486958172118e-35	-0.218277	0.353	0.712	3.265353441560577e-30	CHDH	IFNB	PBS	3.318448619472131e-33
9.523582975551347e-35	0.2744713989436094	0.822	0.512	3.4857266048815484e-30	ENTPD6	IFNB	PBS	3.538808735920354e-33
9.910050824991935e-35	0.34961720169190696	0.848	0.597	3.6271777024552975e-30	ZYX	IFNB	PBS	3.6786792114151086e-33
1.0990802311928095e-34	0.3018078837072872	0.948	0.803	4.022743554188802e-30	GOLGA7	IFNB	PBS	4.0757280184283705e-33
1.127054973833792e-34	0.2762380744933135	0.854	0.576	4.1251339097290626e-30	PLGRKT	IFNB	PBS	4.175236750737918e-33
1.1587602488860292e-34	0.38565425155997346	0.992	0.966	4.241178386947756e-30	PPP1CB	IFNB	PBS	4.2883502395831695e-33
1.1762792541023896e-34	0.38124076925953454	0.953	0.888	4.305299697940157e-30	DDX56	IFNB	PBS	4.348787573676926e-33
1.8395435866389982e-34	-0.201231	0.181	0.549	6.732913481457399e-30	CHST9	IFNB	PBS	6.79406002165227e-33
2.058566711528436e-34	0.41321630060307135	0.702	0.366	7.53456002086523e-30	ARL4D	IFNB	PBS	7.595322601678661e-33
2.248189812736349e-34	0.3188691381261595	0.926	0.763	8.228599533596309e-30	TMX2	IFNB	PBS	8.286605774014413e-33
2.3227087354901494e-34	0.43918985227325025	0.994	0.966	8.501346242767495e-30	MYOF	IFNB	PBS	8.552662216063879e-33
2.4411403339024883e-34	-0.301855	0.534	0.824	8.934817736116497e-30	ICOSLG	IFNB	PBS	8.979716317705022e-33
2.5312064283378358e-34	0.3420550065818061	0.967	0.908	9.264468648359311e-30	CDC26	IFNB	PBS	9.301675349758346e-33
2.7950815815674947e-34	-0.326531	0.461	0.753	1.0230278096695187e-29	NUDT8	IFNB	PBS	1.0261061280536797e-32
2.800750904991603e-34	0.3625024848135333	0.989	0.966	1.0251028387359767e-29	SARAF	IFNB	PBS	1.0271571530420607e-32
3.126451278264826e-34	0.2982880166365749	0.914	0.712	1.1443124323577087e-29	SNRNP40	IFNB	PBS	1.145457890247957e-32
3.1359935735063377e-34	0.34501337741621874	0.974	0.898	1.1478050078390547e-29	NDFIP1	IFNB	PBS	1.1478050078390548e-32
3.252420918696937e-34	0.3062822419061374	0.945	0.82	1.1904185804522659e-29	MTIF2	IFNB	PBS	1.189229351101165e-32
3.2933478010190216e-34	0.2778480536786011	0.81	0.519	1.2053982286509721e-29	GTPBP1	IFNB	PBS	1.2029922441626469e-32
3.437250307909108e-34	0.3806051560168685	0.943	0.817	1.2580679851978122e-29	SLC44A2	IFNB	PBS	1.2543050699878492e-32
3.576531338045409e-34	0.2981507749171278	0.796	0.441	1.3090462350380003e-29	C11orf52	IFNB	PBS	1.3038309113924307e-32
3.585508800305893e-34	0.31952249719545894	0.884	0.739	1.31233207599996e-29	TIMM44	IFNB	PBS	1.3058030606964776e-32
3.842344734662371e-34	-0.264253	0.229	0.59	1.4063365963337744e-29	BCL11A	IFNB	PBS	1.3979489029162768e-32
3.883640746685391e-34	0.3344908322070608	0.992	0.976	1.4214513496943198e-29	WDR83OS	IFNB	PBS	1.411570357193962e-32
4.068807231514113e-34	0.20683638090814344	0.563	0.156	1.4892241348064803e-29	ALDH1L2	IFNB	PBS	1.4774048956413495e-32
4.258610016306131e-34	0.3569599942155508	0.988	0.939	1.5586938520682067e-29	CRK	IFNB	PBS	1.5447907354491642e-32
4.2862594816459975e-34	0.3903414041800235	0.979	0.898	1.568813832877252e-29	CCDC186	IFNB	PBS	1.5532810226507442e-32
4.563878151844748e-34	0.4003248752321123	0.977	0.946	1.670425042356696e-29	BBX	IFNB	PBS	1.6522502891757626e-32
4.57785519176046e-34	0.27981497441372416	0.846	0.586	1.6755407787362458e-29	IDH3A	IFNB	PBS	1.6556727062611124e-32
4.8946678016950855e-34	0.3767748486443496	0.999	0.983	1.7914973620984187e-29	SERP1	IFNB	PBS	1.768506774035951e-32
5.0503823898999215e-34	0.1946945409646226	0.502	0.092	1.8484904585272703e-29	KCNK12	IFNB	PBS	1.822968894011115e-32
5.1082983473938655e-34	0.3363872785013584	0.994	0.956	1.8696882781296287e-29	MAF1	IFNB	PBS	1.8420574168764814e-32
5.218988746225616e-34	-0.309959	0.408	0.763	1.9102020710060375e-29	PLEKHS1	IFNB	PBS	1.8801201486279895e-32
6.222222387467232e-34	-0.908387	0.374	0.729	2.2773956160368817e-29	PCLAF	IFNB	PBS	2.2393270560834628e-32
6.5452556121661555e-34	0.3052360409367056	0.938	0.803	2.3956290066089347e-29	FNTA	IFNB	PBS	2.3532701440166352e-32
6.578415203325476e-34	0.3490984943917647	0.903	0.756	2.4077657485691575e-29	GLRX2	IFNB	PBS	2.3628711958480448e-32
6.734638603835241e-34	0.333239	0.903	0.681	2.4649450753897367e-29	OSBPL9	IFNB	PBS	2.416612819009546e-32
7.192195129185493e-34	-0.304016	0.698	0.902	2.6324153392331817e-29	TOP2B	IFNB	PBS	2.5782716349002756e-32
7.6491690624321835e-34	0.33394137375319854	0.967	0.908	2.799672368540804e-29	CEBPZ	IFNB	PBS	2.7394054486700623e-32
7.859672365015773e-34	-0.21196	0.083	0.39	2.876718682319423e-29	BCL2	IFNB	PBS	2.812041722697384e-32
8.425203924197697e-34	0.37315998589518895	0.881	0.695	3.0837088882955985e-29	LIPA	IFNB	PBS	3.011434461226171e-32
8.459654307411486e-34	0.3282212149357342	0.934	0.769	3.096318073055678e-29	DDX52	IFNB	PBS	3.02079812005432e-32
8.886654604446172e-34	0.42354909971318566	0.931	0.793	3.2526044517733426e-29	RRAS	IFNB	PBS	3.1701797775568646e-32
9.261271331069083e-34	0.41789822152147704	0.968	0.827	3.389717919884596e-29	BCAP29	IFNB	PBS	3.3006016746685454e-32
1.0009665763973782e-33	0.3606583101461992	0.996	0.946	3.663637766272044e-29	LSM12	IFNB	PBS	3.5638499671907045e-32
1.0141318991197227e-33	0.2315815565839791	0.756	0.42	3.711824163968098e-29	SIAH2	IFNB	PBS	3.607214930969968e-32
1.0618448970320262e-33	0.2856367146247895	0.876	0.712	3.886458507626919e-29	AC118549.1	IFNB	PBS	3.7732606870164256e-32
1.0833326890505957e-33	0.5363275129985203	0.985	0.946	3.9651059751940856e-29	SDCBP	IFNB	PBS	3.8458835840873773e-32
1.3093189726161184e-33	0.2872003678392302	0.863	0.654	4.7922383716722554e-29	RAB9A	IFNB	PBS	4.643641833015752e-32
1.3844708319899564e-33	0.6069060266439692	0.999	0.997	5.067301692166439e-29	ATP1B1	IFNB	PBS	4.905422741690649e-32
1.394371706341446e-33	0.354989	1	0.997	5.103539882380325e-29	PSMD8	IFNB	PBS	4.935725224739193e-32
1.3959939822211682e-33	0.27922676008582126	0.916	0.746	5.109477574327699e-29	MED29	IFNB	PBS	4.936693308529178e-32
1.4077836884234891e-33	0.4703136671710202	0.989	0.966	5.152629077998813e-29	PAWR	IFNB	PBS	4.973580191118543e-32
1.42649221530536e-33	0.35071126116692136	0.943	0.797	5.221104157239148e-29	NRBP1	IFNB	PBS	5.03481596647941e-32
1.4735313433944715e-33	0.25391369386304047	0.819	0.522	5.393272069958105e-29	ARFGAP2	IFNB	PBS	5.195830510556941e-32
1.5298640501645723e-33	0.35944244861625907	0.85	0.647	5.599455410007352e-29	PPP1R15A	IFNB	PBS	5.389273734367037e-32
1.798800987477212e-33	-0.237551	0.301	0.668	6.583791494265344e-29	CCDC34	IFNB	PBS	6.33056874448591e-32
2.027574895350562e-33	0.300863	0.932	0.753	7.421126874472591e-29	NFU1	IFNB	PBS	7.128844259819973e-32
2.0716105357605566e-33	0.35963584516913694	0.974	0.919	7.582301721937213e-29	AIMP1	IFNB	PBS	7.27668111510289e-32
2.4015889988178975e-33	0.1965785497961083	0.408	0.027	8.790055894573388e-29	SMIM5	IFNB	PBS	8.427666245995577e-32
2.826099001089228e-33	0.3405838158405313	0.971	0.922	1.0343804953886682e-28	NKAP	IFNB	PBS	9.907859151232456e-32
2.9523102893162287e-33	0.3150937921510976	0.935	0.82	1.080575088992633e-28	RAB5A	IFNB	PBS	1.0340431473613714e-31
3.217105822409075e-33	0.31109932216488934	0.912	0.746	1.1774929020599455e-28	TAF12	IFNB	PBS	1.1257102314148619e-31
3.24777289686713e-33	0.3884010986629578	0.994	0.99	1.1887173579823384e-28	UBE2M	IFNB	PBS	1.135355642772052e-31
3.750828980664877e-33	0.38262687829948705	0.963	0.837	1.3728409152131515e-28	EFR3A	IFNB	PBS	1.3099627053560604e-31
4.469007292358684e-33	-0.302098	0.902	0.99	1.635701359076202e-28	SNRNP70	IFNB	PBS	1.5592958618457598e-31
5.152834634943419e-33	-0.144679	0.13	0.468	1.885989004735641e-28	NCKAP5	IFNB	PBS	1.7961800045101342e-31
5.374096567991602e-33	0.4958542777389603	0.997	0.997	1.9669730848506062e-28	FXYD5	IFNB	PBS	1.8715252948150391e-31
5.499971558417797e-33	0.3460577802252227	0.959	0.885	2.013044590096498e-28	CCDC59	IFNB	PBS	1.9135404848826027e-31
6.492842354348974e-33	0.3730810525736037	1	0.993	2.376445230115268e-28	DYNLRB1	IFNB	PBS	2.256833077032543e-31
6.841320739414153e-33	0.2887949027994577	0.891	0.681	2.503991803832974e-28	SUPT3H	IFNB	PBS	2.3757037987030116e-31
6.974463459870734e-33	0.3097620063205142	0.917	0.736	2.552723370947288e-28	CCDC174	IFNB	PBS	2.419643005637239e-31
7.374772317232935e-33	-0.167645	0.214	0.569	2.6992404158304267e-28	PARD6G	IFNB	PBS	2.5560988786272976e-31
8.247282914893671e-33	-0.0810386	0.019	0.251	3.0185880196802326e-28	TSPAN7	IFNB	PBS	2.855807019565026e-31
8.431469060110115e-33	1.2126883525575292	0.891	0.725	3.086001990690903e-28	WFDC2	IFNB	PBS	2.9168260781577535e-31
8.611927750840584e-33	0.40485831615299595	0.626	0.247	3.152051676085162e-28	TMEM40	IFNB	PBS	2.976441620477018e-31
8.740084333706361e-33	0.2908713586400461	0.952	0.861	3.198958266979865e-28	TMEM126B	IFNB	PBS	3.017885157528174e-31
8.955828004801091e-33	0.29179553977293043	0.873	0.641	3.277922608037247e-28	RBM7	IFNB	PBS	3.0894652290643236e-31
9.78793898852531e-33	-0.75993	0.2	0.532	3.582483549190148e-28	MKI67	IFNB	PBS	3.3733366753202912e-31
1.0248342190447108e-32	0.43566111333919433	0.919	0.847	3.750995725125546e-28	XBP1	IFNB	PBS	3.5286883585376728e-31
1.0435485445038121e-32	-0.698285	1	1	3.819492027738403e-28	HMGB1	IFNB	PBS	3.5897481463706796e-31
1.073813795639486e-32	0.340831	0.988	0.949	3.930265873420082e-28	FAM49B	IFNB	PBS	3.690390491474256e-31
1.08350052295641e-32	0.24978165823530743	0.792	0.468	3.9657202640727547e-28	ITPK1	IFNB	PBS	3.720187864983823e-31
1.149353691377619e-32	0.5096892512255087	0.993	0.956	4.2067494458112225e-28	EZR	IFNB	PBS	3.942595544340415e-31
1.2010928250981743e-32	-1.47472	0.422	0.729	4.3961198491418285e-28	CENPF	IFNB	PBS	4.11621708721145e-31
1.2372899065637324e-32	-0.782131	0.446	0.793	4.528604787013917e-28	SERPINA3	IFNB	PBS	4.236300081397491e-31
1.276795548213014e-32	-0.262634	0.506	0.824	4.673199386014452e-28	CCDC88A	IFNB	PBS	4.36747606169575e-31
1.3107808277269467e-32	0.35135626532147635	0.957	0.841	4.797588907563398e-28	ACAA1	IFNB	PBS	4.47954146364463e-31
1.3384853976143999e-32	-0.2783	0.374	0.719	4.898990403808466e-28	YPEL2	IFNB	PBS	4.569953734895957e-31
1.586326833842357e-32	-0.622887	0.21	0.556	5.806114844546412e-28	BIRC5	IFNB	PBS	5.411104235364783e-31
1.6692693946111623e-32	-0.52494	0.888	0.993	6.109692911216315e-28	SDC2	IFNB	PBS	5.688727105415563e-31
1.679323107543841e-32	-0.347358	0.999	1	6.1464905059212125e-28	UQCRB	IFNB	PBS	5.714046630903462e-31
1.6798213641299763e-32	-0.163239	0.112	0.431	6.148314174852126e-28	NDRG2	IFNB	PBS	5.714046630903462e-31
1.754937797070027e-32	0.34556635833023763	0.983	0.932	6.423247831056007e-28	NIT2	IFNB	PBS	5.964018413236775e-31
1.9369031214370502e-32	0.3372957724453127	0.872	0.647	7.089259114771748e-28	CTSL	IFNB	PBS	6.5763071565600645e-31
1.9558590246584796e-32	0.18389049181744185	0.599	0.207	7.158639616152501e-28	ZFAND2A	IFNB	PBS	6.634513082625117e-31
2.0920627351040455e-32	-0.39954	0.99	0.993	7.657158816754317e-28	NENF	IFNB	PBS	7.089961867365108e-31
2.4304566983904446e-32	0.33911106989361356	0.888	0.729	8.895714561778866e-28	ARRDC1	IFNB	PBS	8.229153156132161e-31
2.528822154691659e-32	-0.148212	0.142	0.475	9.255741968386942e-28	FOXP4-AS1	IFNB	PBS	8.554290174109927e-31
2.941446865529845e-32	-0.183359	0.019	0.247	1.0765989672525783e-27	LIX1	IFNB	PBS	9.94089535782621e-31
3.0333245339314767e-32	0.2532321908994136	0.732	0.38	1.1102271126642598e-27	SH2D4A	IFNB	PBS	1.0241947533803136e-30
3.132649389611662e-32	0.337029	0.979	0.915	1.1465810030917645e-27	GLOD4	IFNB	PBS	1.0567566848772022e-30
3.3117420767076747e-32	0.31115957169377645	0.917	0.739	1.212130717495776e-27	C12orf65	IFNB	PBS	1.1161424654657238e-30
3.38572121905832e-32	-0.151171	0.154	0.495	1.2392078233875356e-27	LDLRAD4	IFNB	PBS	1.1400255964926729e-30
3.392028847076726e-32	-0.389505	1	1	1.2415164783185523e-27	MT-ND3	IFNB	PBS	1.1410997043369049e-30
3.494972512486616e-32	0.31612205182239983	0.977	0.949	1.2791948892952266e-27	CMC1	IFNB	PBS	1.1746509543574163e-30
3.766301719572477e-32	0.5199168815880534	0.95	0.746	1.3785040923807223e-27	EMP1	IFNB	PBS	1.2646826535602958e-30
4.005878517787166e-32	0.28043429804578357	0.706	0.373	1.4661915962952808e-27	TMEM154	IFNB	PBS	1.3438969718563527e-30
4.3580976403725615e-32	0.29903303837497563	0.916	0.834	1.5951073173527612e-27	ATG101	IFNB	PBS	1.4607209865867778e-30
4.8514040189983707e-32	0.450385	0.992	0.993	1.7756623849935937e-27	HEBP2	IFNB	PBS	1.624576747478128e-30
5.322994744029156e-32	0.31751908038554283	0.923	0.756	1.948269306262111e-27	STAP2	IFNB	PBS	1.7808677388136297e-30
6.290560644031066e-32	0.27365954137721893	0.839	0.569	2.302408101321811e-27	WDR45	IFNB	PBS	2.1026558002938914e-30
7.081399404961189e-32	0.5556344160628699	0.97	0.868	2.5918629962098447e-27	CEBPD	IFNB	PBS	2.364838500191464e-30
7.946852337369263e-32	0.24663638899552628	0.739	0.397	2.9086274240005245e-27	WTIP	IFNB	PBS	2.6510546551614818e-30
7.95294667185953e-32	0.4899997869434405	1	0.99	2.9108580113673064e-27	CLTB	IFNB	PBS	2.6510546551614818e-30
8.0576244430994e-32	0.3205676167550538	0.777	0.488	2.949171122418812e-27	STAC	IFNB	PBS	2.6835042060225768e-30
8.199088504693398e-32	0.40120175263216695	0.997	0.99	3.0009483836028305e-27	CMTM6	IFNB	PBS	2.7281348941843913e-30
8.464318776458904e-32	0.3195852532070243	0.912	0.732	3.0980253153717238e-27	KCTD9	IFNB	PBS	2.8138286243158257e-30
9.802117939632372e-32	0.33285492955991114	0.825	0.553	3.587673187084845e-27	MBNL2	IFNB	PBS	3.255601803162291e-30
1.0625006111867236e-31	0.4141100515977423	0.963	0.878	3.888858487004527e-27	DLG1	IFNB	PBS	3.525710323666842e-30
1.158687447030587e-31	0.3314824549222134	0.937	0.837	4.240911924876651e-27	JOSD2	IFNB	PBS	3.841405729054937e-30
1.2009072809631568e-31	0.3625233692251687	0.941	0.878	4.39544073905325e-27	LUZP1	IFNB	PBS	3.9777744244825795e-30
1.2552880867848452e-31	0.27764380576739356	0.799	0.58	4.594479926441212e-27	ASCC1	IFNB	PBS	4.1541409823157424e-30
1.3407806280889458e-31	0.37810586029490134	0.99	0.953	4.907391176868351e-27	RB1CC1	IFNB	PBS	4.433054360314679e-30
1.342457125304048e-31	-0.396882	0.403	0.756	4.913527324325346e-27	RFLNB	IFNB	PBS	4.434591447947063e-30
1.43664287745823e-31	0.31426457860985013	0.928	0.82	5.258256595784868e-27	EXOSC3	IFNB	PBS	4.741439671582389e-30
1.4720674552137247e-31	0.2792578514820645	0.822	0.58	5.3879140928277534e-27	CUEDC1	IFNB	PBS	4.8539766602051834e-30
1.4939804809620352e-31	0.322175	0.997	0.973	5.468117958369146e-27	PSMC4	IFNB	PBS	4.921798342366468e-30
1.5539463616496526e-31	-0.367487	0.775	0.936	5.6875990782738935e-27	SLC25A1	IFNB	PBS	5.114747372548466e-30
1.6025195727293006e-31	-0.528422	0.181	0.512	5.8653818881465134e-27	ASPM	IFNB	PBS	5.269884895010343e-30
1.7478092016298243e-31	0.3002072769017726	0.899	0.712	6.397156458885321e-27	NME7	IFNB	PBS	5.7425102862525316e-30
2.1553543051837184e-31	0.3319346868597144	0.993	0.983	7.888812292402928e-27	BRD7	IFNB	PBS	7.072445547045108e-30
2.156457263599995e-31	0.44551245675723106	0.96	0.905	7.892849230502341e-27	DDAH2	IFNB	PBS	7.072445547045108e-30
2.208016137744974e-31	1.3336053639803145	0.542	0.169	8.081559865760378e-27	TAGLN	IFNB	PBS	7.235058071405887e-30
2.231396364640517e-31	-0.315307	0.88	0.956	8.167133834220756e-27	SBNO1	IFNB	PBS	7.305128653149154e-30
2.4646377824315197e-31	-0.481649	0.123	0.431	9.020820747477606e-27	GTSE1	IFNB	PBS	8.061502008469708e-30
2.5352517599110787e-31	0.3541439297103537	0.999	0.99	9.27927496645054e-27	AURKAIP1	IFNB	PBS	8.285066934330839e-30
2.6790590818167784e-31	0.38228280012589744	0.919	0.797	9.80562414535759e-27	PYCR1	IFNB	PBS	8.747211548044238e-30
2.7246555773026598e-31	0.36216833987755126	0.989	0.949	9.972511878485466e-27	ATP6V1E1	IFNB	PBS	8.888156754443374e-30
3.1088907189350528e-31	0.35416225618165176	0.921	0.675	1.1378850920374185e-26	CREBRF	IFNB	PBS	1.0132547569344778e-29
3.196138515917915e-31	0.3758992767465069	0.988	0.966	1.1698186582111162e-26	GTF2H5	IFNB	PBS	1.0407639307928079e-29
3.4335667423438507e-31	0.3336883739256513	0.97	0.871	1.2567197633652727e-26	FBXW5	IFNB	PBS	1.1170842341024645e-29
3.7110184038306886e-31	0.2737706887882225	0.886	0.688	1.3582698459860702e-26	ATG5	IFNB	PBS	1.2062787264529931e-29
3.8335819713473772e-31	0.3201817181823331	0.959	0.861	1.4031293373328537e-26	EXOC1	IFNB	PBS	1.2450127216795505e-29
4.210144259289385e-31	-0.21557	0.44	0.769	1.5409549003425075e-26	NFATC1	IFNB	PBS	1.366094769807188e-29
4.234203059651758e-31	0.3155981087921329	0.981	0.949	1.54976066186314e-26	TOX4	IFNB	PBS	1.3726843772038438e-29
4.291933615604374e-31	0.30921684046319486	0.978	0.902	1.570890622647357e-26	GNAI3	IFNB	PBS	1.3901686926082806e-29
4.801259197676748e-31	-0.41399	0.764	0.902	1.7573088789416664e-26	IDH2	IFNB	PBS	1.553765587039493e-29
4.920193718299292e-31	0.3988852520958033	0.914	0.729	1.800840102834724e-26	AHR	IFNB	PBS	1.5908481473804982e-29
5.086711311629715e-31	0.30424627324580433	0.959	0.793	1.861787207169592e-26	IL10RB	IFNB	PBS	1.6432367230093483e-29
5.167341218140152e-31	0.24250179037631445	0.766	0.485	1.8912985592514768e-26	AP3S2	IFNB	PBS	1.6678117806450415e-29
5.229616316145564e-31	0.3046614873336742	0.759	0.461	1.9140918678724374e-26	GCLC	IFNB	PBS	1.686424553191575e-29
5.619681991154488e-31	-1.12004	0.804	0.949	2.0568598055824543e-26	MGP	IFNB	PBS	1.8106160260408925e-29
5.88042084815932e-31	0.4173219860122748	1	1	2.1522928346347926e-26	IFITM3	IFNB	PBS	1.8929576382012247e-29
6.272491339890325e-31	-0.191063	0.219	0.58	2.2957945553132575e-26	RASD2	IFNB	PBS	2.0173941610837062e-29
6.392684507747194e-31	0.39053242498424434	0.561	0.186	2.3397864566805502e-26	GGT5	IFNB	PBS	2.054246230623837e-29
7.546297723950426e-31	-0.516734	0.611	0.878	2.762020429943095e-26	NRARP	IFNB	PBS	2.4228249385465746e-29
8.29182395431936e-31	0.3587218096794583	0.996	0.963	3.034890485520429e-26	DHX36	IFNB	PBS	2.6598514334096664e-29
9.20308069328245e-31	-0.159107	0.181	0.536	3.36841956454831e-26	PCOLCE2	IFNB	PBS	2.9495793034573635e-29
9.355901956400809e-31	0.3812941522259481	0.906	0.742	3.4243536750622593e-26	XRN1	IFNB	PBS	2.9959349738077506e-29
9.539455896283948e-31	0.335068	0.851	0.607	3.4915362525988886e-26	TMEM41A	IFNB	PBS	3.052042178845183e-29
1.0350700046885678e-30	0.20583613345028112	0.721	0.386	3.788459724160627e-26	POT1	IFNB	PBS	3.3086984490485827e-29
1.0972036501095051e-30	0.3054274875364785	0.793	0.515	4.0158750797658005e-26	FGD6	IFNB	PBS	3.504253996305236e-29
1.161442033223849e-30	0.31606785349471256	0.964	0.834	4.25099398580261e-26	CSNK1D	IFNB	PBS	3.706184817613435e-29
1.283446226858496e-30	0.43317210563266695	0.997	0.99	4.697541534924781e-26	HM13	IFNB	PBS	4.0919351349519e-29
1.3670048351901514e-30	0.2874038307068722	0.876	0.668	5.003374397279473e-26	UBE2E2	IFNB	PBS	4.354546907989097e-29
1.3820987556432158e-30	-0.294189	0.767	0.929	5.058619655529735e-26	NUDT3	IFNB	PBS	4.3987997004606384e-29
1.4031638534606994e-30	-0.281048	0.137	0.454	5.135720020051506e-26	ST3GAL5	IFNB	PBS	4.4619635274122546e-29
1.4526021865138454e-30	0.44544974130097725	0.986	0.946	5.316669262859325e-26	SAV1	IFNB	PBS	4.6151642906764974e-29
1.6172267742089835e-30	0.26343986042880685	0.789	0.505	5.919211716282301e-26	EFHD2	IFNB	PBS	5.133748236151171e-29
1.7816225366920593e-30	0.12863804303777804	0.359	0.007	6.520916646546606e-26	SLC15A3	IFNB	PBS	5.650707665984926e-29
1.7904306686638764e-30	-0.172529	0.076	0.349	6.553155290376654e-26	FZD1	IFNB	PBS	5.673727524135632e-29
2.0697743995888818e-30	0.15305224183254118	0.495	0.112	7.575581279935268e-26	IL15RA	IFNB	PBS	6.55327100340421e-29
2.0989443821434825e-30	0.36571124629992446	0.967	0.929	7.682346333083359e-26	COA4	IFNB	PBS	6.639884471117855e-29
2.128078660631252e-30	0.5529257505778884	0.978	0.959	7.788980705776445e-26	SLC39A4	IFNB	PBS	6.726235497216274e-29
2.3208533814823413e-30	0.35964779568275795	0.989	0.936	8.494555461563518e-26	LITAF	IFNB	PBS	7.329210924558686e-29
2.4068374848524508e-30	0.49826180398865993	1	1	8.809265878308456e-26	KRTCAP2	IFNB	PBS	7.594194722679704e-29
2.416166558507004e-30	0.2941179368852939	0.779	0.488	8.843411220791485e-26	DSE	IFNB	PBS	7.617063928330306e-29
2.458238087006516e-30	0.2398130865756507	0.669	0.332	8.997397222252548e-26	NMRK1	IFNB	PBS	7.74302686940839e-29
3.0903263817544835e-30	-0.449861	0.768	0.912	1.1310903589859585e-25	CKB	IFNB	PBS	9.725626474513831e-29
3.1185156301731046e-30	0.3233388393701755	0.954	0.888	1.1414079057996579e-25	WAC-AS1	IFNB	PBS	9.805909843639675e-29
3.379276865394159e-30	-0.340572	0.552	0.817	1.2368491255029158e-25	GOLIM4	IFNB	PBS	1.0616730691012154e-28
3.5296799401543615e-30	0.23139459918990787	0.76	0.451	1.2918981548958978e-25	HPS5	IFNB	PBS	1.1079744038558302e-28
3.9126972144300036e-30	0.28283478390662126	0.909	0.773	1.432086307453526e-25	GOSR2	IFNB	PBS	1.227151934407477e-28
4.0959123097154416e-30	0.32918120134601203	0.959	0.905	1.4991448644789489e-25	TMEM208	IFNB	PBS	1.283514438766223e-28
4.5338317558931654e-30	0.2687203687661747	0.782	0.519	1.6594277609744575e-25	SNX24	IFNB	PBS	1.4195275970696814e-28
4.6770244503783835e-30	0.4297208783367482	0.983	0.936	1.7118377190829923e-25	NFKBIA	IFNB	PBS	1.4631091616093952e-28
4.691914046983689e-30	0.3322903662822856	0.999	1	1.7172874603365e-25	RBX1	IFNB	PBS	1.4665136296639624e-28
4.747828484923555e-30	0.3713663776857099	0.908	0.688	1.7377527037668707e-25	RAB31	IFNB	PBS	1.4827241499717324e-28
4.761851673727502e-30	0.3139653771001467	1	1	1.7428853311010034e-25	RPL7L1	IFNB	PBS	1.4858357468891756e-28
4.767798323638979e-30	0.2415247507014999	0.767	0.512	1.745061864435103e-25	NFKBIB	IFNB	PBS	1.4864240753280264e-28
5.3508947477317154e-30	0.1706683678941287	0.521	0.136	1.9584809866172852e-25	HDX	IFNB	PBS	1.6667923290359872e-28
5.6175117856903615e-30	0.4002957365955455	0.997	0.969	2.0560654886805297e-25	LEPROT	IFNB	PBS	1.7483550073814023e-28
7.162091457082218e-30	0.2377396190410012	0.75	0.454	2.6213970942066625e-25	U2AF1L4	IFNB	PBS	2.2271852966921515e-28
7.308260620067348e-30	0.2798206924914315	0.913	0.766	2.6748964695508498e-25	ZCCHC17	IFNB	PBS	2.270710076019397e-28
7.416801221270175e-30	0.3177492904635878	0.985	0.942	2.7146234149970964e-25	PTPN2	IFNB	PBS	2.302479571668445e-28
7.465575048184512e-30	0.3058019765796708	0.985	0.939	2.7324751233860127e-25	MRPL22	IFNB	PBS	2.315656884225435e-28
8.080808335435837e-30	0.2773366218008867	0.957	0.861	2.9576566588528704e-25	DERL2	IFNB	PBS	2.5043663495790606e-28
8.094235493641864e-30	0.2554668458419046	0.891	0.705	2.9625711330278584e-25	TIMM23	IFNB	PBS	2.506405357891589e-28
8.403426319715896e-30	-1.64583	0.96	0.983	3.075738067279215e-25	TUBA1B	IFNB	PBS	2.599947647742362e-28
8.859122158073888e-30	0.2424846108766333	0.817	0.549	3.242527301076624e-25	NSUN5	IFNB	PBS	2.7386210313147166e-28
9.247246055193099e-30	-0.336069	0.586	0.824	3.3845845286612257e-25	SC5D	IFNB	PBS	2.8561894756634823e-28
9.278442320886539e-30	0.5431554421642006	0.989	0.939	3.3960026738676823e-25	CTSD	IFNB	PBS	2.8634086626203055e-28
9.664762804883791e-30	0.3572801846049509	0.989	0.963	3.5373998342155164e-25	UQCC2	IFNB	PBS	2.9788272831310135e-28
9.668716189064899e-30	0.34181367443052246	0.996	0.993	3.538846812359643e-25	CPNE1	IFNB	PBS	2.9788272831310135e-28
9.755689314804415e-30	0.32819445269598513	0.988	0.966	3.570679846111564e-25	ZRANB2	IFNB	PBS	3.003094908420155e-28
1.0111799904902919e-29	0.1370706060970764	0.415	0.051	3.701019883193518e-25	LY6E-DT	IFNB	PBS	3.110100742179427e-28
1.0703064369821497e-29	-0.466351	0.993	1	3.9174285899983665e-25	NOP53	IFNB	PBS	3.289192770779485e-28
1.0823605442964655e-29	0.7108572457668507	0.985	0.956	3.9615478281794943e-25	CALD1	IFNB	PBS	3.323446164580112e-28
1.0939170218884755e-29	0.36195982454448017	0.764	0.464	4.003845691814009e-25	LAMC2	IFNB	PBS	3.356115416440913e-28
1.2530466721255306e-29	0.36168112432789146	0.997	0.983	4.586276124646656e-25	LSM2	IFNB	PBS	3.841102281948623e-28
1.282721478451424e-29	0.3114585026364012	0.988	0.956	4.694888883280057e-25	RAB14	IFNB	PBS	3.928777308184148e-28
1.348280591481153e-29	0.2970997426931389	0.745	0.427	4.934841792880167e-25	LYST	IFNB	PBS	4.1261219004014775e-28
1.381816981475888e-29	0.32857882087873114	0.651	0.308	5.057588333899898e-25	DUSP10	IFNB	PBS	4.225219994903841e-28
1.4108646385939663e-29	0.17853645156214362	0.548	0.169	5.1639056637177765e-25	ZNF296	IFNB	PBS	4.31043878440549e-28
1.4246010424507875e-29	0.381694	0.906	0.668	5.214182275474129e-25	MET	IFNB	PBS	4.348775876125211e-28
1.5810676943028855e-29	0.3631074282818294	0.988	0.946	5.7868658679179915e-25	QKI	IFNB	PBS	4.822388223264992e-28
1.6642694877911928e-29	0.33848028943029834	0.884	0.671	6.091392752264546e-25	ADARB1	IFNB	PBS	5.071934015207782e-28
1.7858233565804971e-29	0.4179155018056314	0.968	0.953	6.536292067420276e-25	CMSS1	IFNB	PBS	5.4378469778870845e-28
2.0344840292509042e-29	0.23619752411324232	0.818	0.539	7.4464149954612345e-25	RFNG	IFNB	PBS	6.18987115167185e-28
2.1154447786755414e-29	0.316387	1	0.99	7.742739434430349e-25	SEC62	IFNB	PBS	6.430846706337499e-28
2.3697282788234726e-29	0.278799	0.674	0.322	8.673442473321792e-25	HIST1H2BD	IFNB	PBS	7.197877571221404e-28
2.5254149017549164e-29	-0.134277	0.183	0.512	9.24327108191317e-25	DIXDC1	IFNB	PBS	7.664403882183391e-28
2.725930709382711e-29	0.48223093561574726	0.992	0.969	9.97717898941166e-25	HES4	IFNB	PBS	8.266096925776023e-28
2.8033527357459615e-29	0.26418437184176236	0.961	0.841	1.0260551348103796e-24	MEAF6	IFNB	PBS	8.493833897436916e-28
2.89807985586283e-29	0.29987605896328984	1	1	1.0607262080443543e-24	ATP5MD	IFNB	PBS	8.773583193088126e-28
2.9042302794669664e-29	0.2762914798440702	0.873	0.637	1.0629773245877045e-24	NSF	IFNB	PBS	8.784936566840532e-28
3.147430406561475e-29	0.2326553635736235	0.64	0.308	1.1519910031055655e-24	PRSS8	IFNB	PBS	9.512725046288732e-28
3.2471859908253605e-29	0.29989516543768363	0.905	0.753	1.1885025445019903e-24	WBP4	IFNB	PBS	9.802769326666404e-28
3.248752545899387e-29	-0.194328	0.178	0.512	1.1890759193246347e-24	SHC4	IFNB	PBS	9.802769326666404e-28
3.280356217074216e-29	0.1518689431785285	0.334	0	1.200643179011334e-24	USP30-AS1	IFNB	PBS	9.88997676286107e-28
3.3978406109433434e-29	0.34170075714008874	0.997	1	1.2436436420113731e-24	KIF5B	IFNB	PBS	1.0235750140011304e-27
3.4345737186178837e-29	0.28260818986250047	0.977	0.922	1.2570883267513316e-24	ACTR10	IFNB	PBS	1.0337897423941874e-27
3.9774650158712127e-29	0.26531511570823185	0.851	0.675	1.4557919704590226e-24	MUS81	IFNB	PBS	1.196213615824998e-27
4.526037257042723e-29	0.28888899286422365	0.939	0.831	1.6565748964502067e-24	SLC4A1AP	IFNB	PBS	1.3600779116996775e-27
4.559505391753662e-29	0.32108004196174345	0.935	0.854	1.668824568435758e-24	ESRP1	IFNB	PBS	1.3690111307922543e-27
4.631139064452377e-29	0.3843928558332381	0.999	0.997	1.6950432089802146e-24	YWHAZ	IFNB	PBS	1.3893796794919792e-27
4.667740405670386e-29	0.14236915486393903	0.346	0.007	1.708439665879418e-24	TLR3	IFNB	PBS	1.3992134855687287e-27
4.6805810294488253e-29	0.23472687832520409	0.65	0.315	1.713139462588564e-24	CALHM6	IFNB	PBS	1.4019144538367958e-27
4.983164773636938e-29	0.25964307354731875	0.804	0.597	1.8238881387988557e-24	ZNF768	IFNB	PBS	1.491323089778296e-27
5.099856850862281e-29	-0.503958	0.989	0.997	1.8665986059841036e-24	MSN	IFNB	PBS	1.5249988610981243e-27
5.26212239214758e-29	1.26245	0.81	0.573	1.9259894167499357e-24	RARRES1	IFNB	PBS	1.5722362585713763e-27
5.411259711771929e-29	0.31320695869876436	0.949	0.858	1.9805751671056436e-24	TTC1	IFNB	PBS	1.6154772978023196e-27
5.527835998872645e-29	-0.554301	1	1	2.0232432539473768e-24	HSP90AA1	IFNB	PBS	1.648935007292076e-27
6.416422165987007e-29	0.4520666847605108	0.999	0.997	2.3484746769729043e-24	C1orf43	IFNB	PBS	1.912438662030052e-27
6.498482306066275e-29	0.29701995297403627	0.932	0.79	2.3785095088433174e-24	ZMIZ2	IFNB	PBS	1.9353209998725124e-27
6.644295884500558e-29	0.3448913265727602	0.939	0.858	2.4318787366860496e-24	SBDS	IFNB	PBS	1.9771371842976013e-27
6.827117905146327e-29	0.15151456538926297	0.379	0.031	2.4987934244626076e-24	CSF1	IFNB	PBS	2.0298890531783976e-27
7.258436421574343e-29	0.3094832729090609	0.914	0.739	2.6566603146604255e-24	CDC73	IFNB	PBS	2.1563801255360596e-27
7.89402415955557e-29	-0.474733	0.461	0.773	2.8892917826389344e-24	CPM	IFNB	PBS	2.3433023379066778e-27
8.667669516662472e-29	-0.150158	0.069	0.339	3.1724537197936315e-24	CXCR4	IFNB	PBS	2.570870113284953e-27
9.980413853165373e-29	0.21814394306635515	0.686	0.346	3.6529312743970586e-24	P2RX4	IFNB	PBS	2.9578390885806143e-27
1.0749240070464712e-28	0.31248410681903427	0.679	0.356	3.9343293581907886e-24	KRT80	IFNB	PBS	3.1831143674682758e-27
1.173485581103168e-28	-0.395685	0.997	1	4.295074575395706e-24	PEBP1	IFNB	PBS	3.4721702307160106e-27
1.208294698633256e-28	0.32589340331528305	0.954	0.837	4.4224794264675806e-24	SYNGR2	IFNB	PBS	3.5722774042549106e-27
1.2579726206970835e-28	0.3471784852712123	0.997	1	4.6043055890133964e-24	VDAC2	IFNB	PBS	3.716146560947051e-27
1.321176363373852e-28	0.28715915854754903	0.949	0.817	4.835637607584635e-24	DAP	IFNB	PBS	3.899707748052126e-27
1.3278444110703222e-28	-0.520889	0.546	0.766	4.860043328958485e-24	GGH	IFNB	PBS	3.916231530184115e-27
1.4081210856243208e-28	-0.377708	0.183	0.492	5.1538639854935766e-24	KNL1	IFNB	PBS	4.1496489416212365e-27
1.4794062743743214e-28	0.2806767206380729	0.961	0.858	5.4147749048374535e-24	VPS26A	IFNB	PBS	4.3562147263374525e-27
1.4916297204528475e-28	-0.350284	0.997	1	5.459513939829467e-24	EIF3H	IFNB	PBS	4.388676800506003e-27
1.615103897135948e-28	0.31715331509441436	0.975	0.936	5.911441773907283e-24	UBE2I	IFNB	PBS	4.7481460031383805e-27
1.616898734008207e-28	0.2642364424689577	0.903	0.732	5.9180110563434376e-24	MAX	IFNB	PBS	4.749607589360704e-27
1.6314257728699503e-28	0.26264366064237765	0.534	0.183	5.971181471281305e-24	HMOX1	IFNB	PBS	4.788437426849483e-27
1.6449445807677002e-28	0.1317653355249947	0.343	0.01	6.020661660067861e-24	CD274	IFNB	PBS	4.8242481250543745e-27
1.6960035452467563e-28	0.29371878353778513	0.966	0.912	6.2075425759576534e-24	MRPL42	IFNB	PBS	4.97001006882118e-27
1.701095370437512e-28	-0.777133	0.92	0.953	6.2261791653383366e-24	SQLE	IFNB	PBS	4.9809433322706695e-27
1.713591995526033e-28	0.32043915385899197	0.914	0.749	6.271918062824833e-24	NCOA4	IFNB	PBS	5.013523631354784e-27
1.8153543619550982e-28	0.28002461702823583	0.665	0.336	6.644378500191855e-24	RCAN2	IFNB	PBS	5.3070115816228885e-27
2.0191424696769703e-28	-0.359986	0.788	0.929	7.390263353264679e-24	LDLRAD3	IFNB	PBS	5.8980553497722895e-27
2.130160346456086e-28	-0.277951	0.749	0.922	7.796599884063923e-24	FSCN1	IFNB	PBS	6.217384277562937e-27
2.207836680208964e-28	0.29071958043392493	0.934	0.827	8.08090303323283e-24	NDFIP2	IFNB	PBS	6.438966560344885e-27
2.2390213918318472e-28	0.2079547842183924	0.651	0.295	8.195042196243744e-24	TLR1	IFNB	PBS	6.524715124397886e-27
2.271801501107801e-28	0.3023468775154966	0.961	0.929	8.315020674204664e-24	RNASEH1	IFNB	PBS	6.614972692286925e-27
2.327569933495051e-28	0.191481	0.708	0.366	8.519138713585238e-24	RNF135	IFNB	PBS	6.771970360560603e-27
2.389732331905733e-28	0.2727314568587328	0.868	0.651	8.746659308008173e-24	TNIP1	IFNB	PBS	6.947306837178851e-27
2.4239947659183735e-28	-0.188943	0.167	0.478	8.872063242737838e-24	PLA2R1	IFNB	PBS	7.041320033918919e-27
2.449898731466975e-28	0.2757406968204576	0.939	0.793	8.966874347042274e-24	UBE2D1	IFNB	PBS	7.110923352135031e-27
2.591129292470436e-28	-0.376816	0.647	0.915	9.483792323371044e-24	INSR	IFNB	PBS	7.514890905999242e-27
2.6169071924156455e-28	0.1517170930248637	0.472	0.115	9.578142014960504e-24	RAB43	IFNB	PBS	7.583643717308396e-27
2.952163016548058e-28	0.39594900940882294	0.971	0.915	1.0805211856867546e-23	SHC1	IFNB	PBS	8.548427101952171e-27
3.1076512538949475e-28	0.2289474988373612	0.779	0.492	1.1374314354380895e-23	KPNA1	IFNB	PBS	8.99155284931296e-27
3.2130550242517743e-28	-0.462641	0.259	0.563	1.1760102694263921e-23	TTYH1	IFNB	PBS	9.289180643178449e-27
3.2478278216129743e-28	0.4341738252008165	0.999	0.99	1.1887374609885647e-23	RPS27L	IFNB	PBS	9.382300402435398e-27
3.313883800459468e-28	0.32471279309665557	0.966	0.915	1.2129146098061699e-23	EXOSC4	IFNB	PBS	9.565572632540771e-27
3.4840276226489373e-28	0.3980990795741908	0.974	0.925	1.2751889501657375e-23	SNHG17	IFNB	PBS	1.0048770292874212e-26
3.592456897157637e-28	0.18905847027753983	0.618	0.275	1.3148751489286665e-23	WDR25	IFNB	PBS	1.035334762935958e-26
3.624326824099853e-28	0.19084927879367175	0.48	0.119	1.326539860888787e-23	SAA4	IFNB	PBS	1.0436977662382276e-26
3.6272975181246615e-28	0.3198976239454907	0.972	0.946	1.3276271646088072e-23	NSD3	IFNB	PBS	1.0437320476484335e-26
3.694186735873061e-28	0.2931822143819267	0.997	0.986	1.3521092871968991e-23	HSBP1	IFNB	PBS	1.0621439805160244e-26
3.872101657345462e-28	0.20165438800229296	0.437	0.092	1.4172279276050126e-23	TMPRSS3	IFNB	PBS	1.1124238050274826e-26
3.914097604081915e-28	0.2612908778524366	0.928	0.773	1.4325988640700218e-23	RAB22A	IFNB	PBS	1.123606952211782e-26
4.086941385341302e-28	0.21139876319045772	0.703	0.369	1.49586141644877e-23	UHRF1BP1	IFNB	PBS	1.1723051853046787e-26
4.506576644830596e-28	-0.481225	0.999	0.997	1.6494521177744462e-23	HSPA8	IFNB	PBS	1.2916617993535211e-26
4.646625595562264e-28	0.4349922651322444	0.981	0.919	1.700711434231744e-23	FLNB	IFNB	PBS	1.3307601206821162e-26
4.9943953015959695e-28	0.3089346772519147	0.956	0.868	1.827998624337141e-23	CCDC91	IFNB	PBS	1.4292405194191876e-26
5.210141762749543e-28	0.2935151165500966	0.914	0.786	1.9069639865839601e-23	LYPLAL1	IFNB	PBS	1.489815614518719e-26
5.236917341639375e-28	-0.138025	0.08	0.349	1.9167641162134273e-23	PLEKHH2	IFNB	PBS	1.4963029790893267e-26
5.495731506038038e-28	0.38023821409878633	0.994	0.993	2.0114926885249823e-23	MRPL40	IFNB	PBS	1.569027058131811e-26
6.306825364762234e-28	0.3447172740817722	0.975	0.946	2.308361151756625e-23	BRIX1	IFNB	PBS	1.7991902975499808e-26
6.662757627469541e-28	0.3380284996909242	0.979	0.946	2.438635919230127e-23	FAM50A	IFNB	PBS	1.899249158278915e-26
7.24869565647403e-28	0.31308881930237176	0.992	0.969	2.65309509722606e-23	CNOT2	IFNB	PBS	2.0646654453121086e-26
7.386416573249299e-28	-0.288662	0.124	0.407	2.703502329974976e-23	CDCA3	IFNB	PBS	2.1022568662324852e-26
7.559664204670229e-28	-0.0850934	0.052	0.302	2.766912695551351e-23	CXXC4	IFNB	PBS	2.149893314336714e-26
8.069524299285771e-28	0.24193750439811268	0.756	0.461	2.9535265887815855e-23	HEXIM2	IFNB	PBS	2.293110705575765e-26
8.119784636548312e-28	-0.326579	0.432	0.685	2.971922374823047e-23	NUDT1	IFNB	PBS	2.3056030836486014e-26
8.819893933019897e-28	0.3380087383952768	0.967	0.895	3.2281693784246124e-23	AIG1	IFNB	PBS	2.5024568824996998e-26
9.290556167398894e-28	-0.200378	0.207	0.529	3.400436462829669e-23	HSPA2	IFNB	PBS	2.633955432091146e-26
9.693229792040108e-28	0.2356481172690344	0.494	0.149	3.547819036184599e-23	TCN2	IFNB	PBS	2.7459899660871513e-26
9.821380418776518e-28	0.33275545284772867	0.924	0.783	3.5947234470763934e-23	GAA	IFNB	PBS	2.780141877089245e-26
1.0047686481834264e-27	0.33947567415519264	0.963	0.905	3.677553729216159e-23	ECI1	IFNB	PBS	2.84200442752408e-26
1.016330067312639e-27	0.2543664846890283	0.883	0.692	3.7198696793709896e-23	TOR1A	IFNB	PBS	2.8724862388965174e-26
1.0896096898249897e-27	0.17997902993855314	0.495	0.146	3.9880804257284444e-23	SESN2	IFNB	PBS	3.077222550716393e-26
1.1522040184707828e-27	0.3348721077390501	0.988	0.932	4.217181928004911e-23	HINT2	IFNB	PBS	3.251489535855753e-26
1.1879580155485732e-27	-0.332953	0.759	0.892	4.348045132709333e-23	OSBPL8	IFNB	PBS	3.3498036461551104e-26
1.351530866962158e-27	0.3457844275180041	0.99	0.976	4.946738126168194e-23	CBR1	IFNB	PBS	3.8081124912765165e-26
1.387592080890854e-27	0.687527	0.921	0.763	5.078725775268614e-23	FBXO32	IFNB	PBS	3.906712134822011e-26
1.450974945615234e-27	0.3484456445164029	0.927	0.851	5.310713398446318e-23	JUP	IFNB	PBS	4.082024134086332e-26
1.4593153334666915e-27	0.22694152246793603	0.713	0.41	5.341240052021439e-23	RGS20	IFNB	PBS	4.1023349093866653e-26
1.4962524155430744e-27	0.31124817690371587	0.996	0.986	5.476433466129206e-23	PSMB2	IFNB	PBS	4.202942030797549e-26
1.5301768585418817e-27	0.24038019185427056	0.815	0.576	5.600600319949139e-23	STX4	IFNB	PBS	4.294938895666518e-26
1.6883478796242534e-27	0.33218256335547114	1	1	6.17952207421273e-23	PSMB6	IFNB	PBS	4.735265957251134e-26
1.7145655874425416e-27	0.36462185766841504	1	0.993	6.275481506598447e-23	AP2S1	IFNB	PBS	4.805116008115196e-26
1.7196018737145845e-27	0.18619468565491465	0.639	0.288	6.293914817982751e-23	TFEB	IFNB	PBS	4.815543089504782e-26
1.9238872902589337e-27	0.30362091991772033	0.92	0.732	7.041619871076725e-23	NFAT5	IFNB	PBS	5.383501430486793e-26
1.9603778464183178e-27	-0.368283	0.156	0.454	7.175178955675686e-23	AURKB	IFNB	PBS	5.481420134206025e-26
1.966892074040376e-27	0.34087841890913295	1	0.98	7.199021680195179e-23	CDC42	IFNB	PBS	5.495436397095557e-26
1.9697996342689464e-27	0.313116	0.975	0.969	7.209663641387771e-23	LTO1	IFNB	PBS	5.499362045299597e-26
2.010763282506998e-27	0.3205561683328162	0.938	0.824	7.359594690303863e-23	FRS2	IFNB	PBS	5.609447172487699e-26
2.051933514541267e-27	0.4410345862418006	1	1	7.510281856572491e-23	RBM8A	IFNB	PBS	5.719940484822918e-26
2.0760386598799e-27	0.291733	0.887	0.664	7.598509099026421e-23	ADAM9	IFNB	PBS	5.782731430004887e-26
2.4706128938665937e-27	-0.258853	0.292	0.593	9.042690252841119e-23	HMGN5	IFNB	PBS	6.87657053447994e-26
2.547092825717589e-27	0.2735374009485985	0.928	0.769	9.322614451408948e-23	AASDHPPT	IFNB	PBS	7.084053534505279e-26
2.5809388089255035e-27	-0.253909	0.148	0.441	9.446494134548236e-23	KIFC1	IFNB	PBS	7.172736624562062e-26
2.6032749648252888e-27	0.30569424921023763	0.928	0.831	9.52824669875704e-23	SNX9	IFNB	PBS	7.229322229709438e-26
2.6258925304410148e-27	0.2342741053167124	0.852	0.637	9.61102925066716e-23	PLPBP	IFNB	PBS	7.286602919383744e-26
2.6993804735246196e-27	0.3278231333713301	0.859	0.719	9.880002471147459e-23	ABL2	IFNB	PBS	7.484850356929893e-26
2.719648192178681e-27	0.5263540205002002	0.997	0.993	9.95418434819319e-23	MT2A	IFNB	PBS	7.535340157602718e-26
2.9636724418059217e-27	0.32790988912483876	0.677	0.39	1.0847337504253857e-22	DUSP14	IFNB	PBS	8.205247733928787e-26
3.0366844024652422e-27	0.255254	0.843	0.58	1.1114568581463033e-22	NEU1	IFNB	PBS	8.401034453108869e-26
3.1229437717523727e-27	0.30193026824802394	0.898	0.746	1.143028649899086e-22	BNIP3	IFNB	PBS	8.633146902561073e-26
3.331468774754067e-27	0.26161609914596307	0.879	0.695	1.219350886247736e-22	ERVK3-1	IFNB	PBS	9.202648198096122e-26
3.4831795805468416e-27	0.28448436744604677	0.989	0.959	1.2748785582759497e-22	MMADHC	IFNB	PBS	9.614468765278656e-26
3.56563602753525e-27	0.3866865296426276	0.996	0.986	1.305058442438177e-22	CD81	IFNB	PBS	9.834652919654686e-26
3.608637673433536e-27	0.2867020588905963	0.961	0.905	1.3207974748534085e-22	MNAT1	IFNB	PBS	9.945764117872052e-26
3.969458580654096e-27	0.5517569361826018	0.952	0.841	1.4528615351052057e-22	IRF6	IFNB	PBS	1.0931990482356704e-25
4.208032521669122e-27	0.4091300066863199	0.779	0.498	1.5401819832561152e-22	AMIGO2	IFNB	PBS	1.158031566357981e-25
4.4570785680943595e-27	-0.12728	0.134	0.441	1.6313353267082164e-22	CYP27C1	IFNB	PBS	1.225646376189494e-25
4.476015787031472e-27	-1.09548	0.266	0.549	1.638266538211389e-22	TOP2A	IFNB	PBS	1.2299298334920338e-25
4.6324976724698224e-27	0.29641855372244164	0.717	0.424	1.6955404731006798e-22	FAM107B	IFNB	PBS	1.2719733481625504e-25
5.128246576709066e-27	-0.136874	0.139	0.437	1.8769895295412852e-22	ROBO1	IFNB	PBS	1.407038627842043e-25
5.252400180627182e-27	0.6998383008304314	0.994	1	1.9224309901113548e-22	AARD	IFNB	PBS	1.4400232135665579e-25
5.477514802272189e-27	0.3914928309202827	0.996	0.993	2.004825192779644e-22	VPS28	IFNB	PBS	1.5006176592662006e-25
5.730825024490483e-27	0.35061071310158914	0.923	0.769	2.0975392672137616e-22	CD55	IFNB	PBS	1.5688401400252518e-25
5.8756934011495605e-27	0.2902189432479855	0.974	0.881	2.150562541754751e-22	ERP44	IFNB	PBS	1.6072963690244775e-25
6.199514287341281e-27	-0.20549	0.228	0.559	2.2690842243097824e-22	EPHA4	IFNB	PBS	1.6946110711798223e-25
6.309087664034155e-27	0.2166884001724865	0.763	0.475	2.3091891759131408e-22	LENG1	IFNB	PBS	1.7232755044127922e-25
6.493645737812205e-27	0.27366045235776737	0.812	0.563	2.376739276496645e-22	SIX1	IFNB	PBS	1.7723633680064467e-25
6.981716485509753e-27	0.2706344136332563	0.902	0.739	2.555378050861425e-22	ATMIN	IFNB	PBS	1.9041565207611212e-25
7.000943553285604e-27	-0.1855	0.119	0.414	2.5624153499380637e-22	NCAPG	IFNB	PBS	1.9079786671169499e-25
7.6554497252076e-27	0.30382105938293513	0.974	0.936	2.801971153923234e-22	ADH5	IFNB	PBS	2.0847999657166916e-25
7.707649528912507e-27	0.27607275676351384	0.997	0.99	2.821076804077267e-22	RER1	IFNB	PBS	2.0974548729199007e-25
7.794193444159093e-27	0.240424	0.828	0.627	2.85275274249667e-22	PDCD2L	IFNB	PBS	2.119429972137199e-25
8.253657013636128e-27	0.3169917845998125	0.994	0.993	3.0209210035609593e-22	ACTR2	IFNB	PBS	2.242703046444662e-25
8.32806617273011e-27	0.235669	0.801	0.505	3.0481554998809473e-22	CAB39	IFNB	PBS	2.2612429524339373e-25
8.465938749620382e-27	0.5868212467663649	0.77	0.519	3.0986182417485556e-22	INHBA	IFNB	PBS	2.2969742340611977e-25
8.566075915953077e-27	0.15311480339894626	0.377	0.044	3.135269445997986e-22	TRANK1	IFNB	PBS	2.32242181185036e-25
9.359143744668327e-27	0.2994346571641554	0.953	0.878	3.4255402019860547e-22	NRBF2	IFNB	PBS	2.535558994808331e-25
9.849915045049016e-27	-0.194939	0.128	0.417	3.60516740563839e-22	CIT	IFNB	PBS	2.6665439390816494e-25
1.0516767073680644e-26	0.27321730675159067	0.938	0.837	3.849241916637852e-22	FGFR1OP2	IFNB	PBS	2.844968157160275e-25
1.2589890228029302e-26	0.22593271876741175	0.761	0.508	4.608025722361005e-22	AKTIP	IFNB	PBS	3.4032686280361924e-25
1.2801115494090183e-26	0.31091410233850725	0.992	0.993	4.685336281991948e-22	TADA3	IFNB	PBS	3.4578127542376e-25
1.3077430725155188e-26	0.32938712415320903	0.953	0.861	4.786470419714051e-22	ACAP2	IFNB	PBS	3.529845442266999e-25
1.3240143881587686e-26	0.2806246027315435	0.912	0.763	4.846025062099908e-22	SRRD	IFNB	PBS	3.5711312174649293e-25
1.343879125537672e-26	0.26146993715904926	0.919	0.756	4.918731987380433e-22	DHX29	IFNB	PBS	3.6220412278206424e-25
1.4219121519713328e-26	-0.141383	0.09	0.359	5.204340667430274e-22	HMCN1	IFNB	PBS	3.829536914959732e-25
1.456996958946314e-26	0.2504270298317548	0.783	0.471	5.332754569439403e-22	TJP2	IFNB	PBS	3.921143065764268e-25
1.527046132375669e-26	0.2354563405636719	0.474	0.142	5.589141549108186e-22	GSDMC	IFNB	PBS	4.106643313084633e-25
1.5657196152183863e-26	0.2732734488225942	0.967	0.912	5.730690363660814e-22	MPLKIP	IFNB	PBS	4.2075553330843e-25
1.5899600965384623e-26	-0.161457	0.178	0.488	5.819412949340426e-22	NBEA	IFNB	PBS	4.269561958430247e-25
1.6992452847905114e-26	0.299774	0.993	0.946	6.219407666861752e-22	HSF1	IFNB	PBS	4.559683040221226e-25
1.707804618186219e-26	0.18382597649879673	0.634	0.275	6.25073568302338e-22	STK10	IFNB	PBS	4.579293540676469e-25
1.794279365985167e-26	0.2863032290749803	0.993	0.963	6.567241907442308e-22	RAB1A	IFNB	PBS	4.8076441489328765e-25
1.8109681446703843e-26	-0.150352	0.175	0.485	6.6283245063080735e-22	NAV2	IFNB	PBS	4.848810904395079e-25
1.8546516561075432e-26	0.36339826329484215	0.505	0.159	6.78821052651922e-22	LINP1	IFNB	PBS	4.962142197747968e-25
2.0455474303880348e-26	0.4337526000853269	1	0.997	7.486908149963246e-22	TPM3	IFNB	PBS	5.468888349133124e-25
2.092798988756634e-26	-0.223228	0.439	0.712	7.659853578748157e-22	CRYBG1	IFNB	PBS	5.591133999086245e-25
2.1242122992890136e-26	0.305763	0.859	0.695	7.7748294366277175e-22	GALNT3	IFNB	PBS	5.670918626278422e-25
2.206813768034592e-26	0.2798395965072171	0.746	0.454	8.07715907238341e-22	TACC1	IFNB	PBS	5.887142181037471e-25
2.2153549709709848e-26	0.1937972694721724	0.688	0.38	8.1084207292509e-22	WHAMM	IFNB	PBS	5.905623255098982e-25
2.49155620302848e-26	-0.363695	1	1	9.11934485870454e-22	RPL24	IFNB	PBS	6.637077771982926e-25
2.5222775968251734e-26	0.21814895118399588	0.766	0.492	9.231788232139817e-22	ROGDI	IFNB	PBS	6.714027805192596e-25
2.5658075594436556e-26	0.2637035875264036	0.843	0.607	9.391112248319723e-22	ST5	IFNB	PBS	6.8249362269765425e-25
2.593769182988128e-26	-0.267987	0.741	0.885	9.493454586654846e-22	PTOV1	IFNB	PBS	6.8943025320659745e-25
2.8109733341603976e-26	0.209707	0.792	0.542	1.028844350036047e-21	RNF40	IFNB	PBS	7.466214441480749e-25
3.042241108069909e-26	-0.257838	0.775	0.898	1.1134906679646675e-21	VPS51	IFNB	PBS	8.074624133173802e-25
3.084010435742249e-26	0.34005158566520755	0.949	0.881	1.1287786595860204e-21	ILK	IFNB	PBS	8.179555504246525e-25
3.0989309228420235e-26	0.2758044640599207	0.874	0.746	1.134239707069409e-21	RFXANK	IFNB	PBS	8.213176734753141e-25
3.1044517873968217e-26	0.25578322663712083	0.738	0.437	1.1362603987051107e-21	CASP3	IFNB	PBS	8.221855272830035e-25
3.12391167127168e-26	0.2530518760885442	0.883	0.736	1.1433829108021475e-21	C8orf76	IFNB	PBS	8.267410779480459e-25
3.3316056452868996e-26	0.21834622738473453	0.599	0.281	1.2194009822314584e-21	PROSER2	IFNB	PBS	8.810700738666607e-25
3.5219304544660625e-26	-0.114903	0.029	0.234	1.2890617656391235e-21	PCDH20	IFNB	PBS	9.307305167069483e-25
3.5392263449801614e-26	0.279762	0.963	0.837	1.2953922345261887e-21	WASL	IFNB	PBS	9.346264318370771e-25
3.5476754088674443e-26	0.3156975047127957	0.992	0.986	1.298484676399573e-21	RAB21	IFNB	PBS	9.361821747653738e-25
3.7137875769033917e-26	0.16338033726520673	0.622	0.302	1.3592833910224103e-21	ELP3	IFNB	PBS	9.793108004484223e-25
3.925716963251008e-26	0.2401503598251675	0.629	0.285	1.4368516657195012e-21	TMEM92	IFNB	PBS	1.0344504432825783e-24
4.0495414602991593e-26	0.20219946095197827	0.754	0.485	1.4821726698840951e-21	OSGIN2	IFNB	PBS	1.0663112732979102e-24
4.090455173068391e-26	0.2462899972103174	0.825	0.61	1.4971474978947618e-21	ABCF2	IFNB	PBS	1.0763102069696348e-24
4.1019002713375713e-26	0.2736014697968503	0.961	0.919	1.5013365183122643e-21	PEX2	IFNB	PBS	1.0785463493622591e-24
4.1119963973990405e-26	-0.176381	0.215	0.515	1.5050318014120227e-21	ARHGAP28	IFNB	PBS	1.0804248394917607e-24
4.288497521866707e-26	0.29580159899264136	0.888	0.692	1.5696329779784336e-21	NCOA3	IFNB	PBS	1.1259920932413442e-24
4.578394217637169e-26	-0.485784	1	1	1.6757380675973802e-21	APP	IFNB	PBS	1.201245926593104e-24
5.1045336935658556e-26	0.23077954733400569	0.836	0.637	1.8683103771820387e-21	NSUN6	IFNB	PBS	1.3383312157464459e-24
5.139884317012618e-26	-0.178412	0.206	0.522	1.8812490588697884e-21	KCTD12	IFNB	PBS	1.3466349741372858e-24
5.169655974591637e-26	0.17413148309854867	0.469	0.132	1.892145783260285e-21	VSIR	IFNB	PBS	1.3534662255080723e-24
5.238909262961811e-26	0.36407764349951943	0.997	0.99	1.917493179336652e-21	TMEM59	IFNB	PBS	1.3706169973814527e-24
5.353435412280819e-26	0.42061706573795865	0.982	0.929	1.9594108952489022e-21	PHGDH	IFNB	PBS	1.3995792108920731e-24
5.613566370894897e-26	0.4242753827588369	0.401	0.068	2.0546214274112415e-21	CTSS	IFNB	PBS	1.4665392058609858e-24
5.965435982110753e-26	0.20902246345539105	0.783	0.549	2.183409223812356e-21	ZNF410	IFNB	PBS	1.5573532266849906e-24
6.226009495664392e-26	-0.165899	0.106	0.373	2.278781735508124e-21	KIF18B	IFNB	PBS	1.6242207665774227e-24
6.253113160047313e-26	0.2953029752781464	0.999	1	2.288701947708917e-21	NDUFB4	IFNB	PBS	1.6291860018131826e-24
6.253944789889679e-26	0.28384509370462646	0.657	0.363	2.2890063325475214e-21	L1CAM	IFNB	PBS	1.6291860018131826e-24
6.352075777148224e-26	0.2045366486820188	0.735	0.437	2.3249232551940213e-21	CMTR1	IFNB	PBS	1.6535727277340123e-24
6.862838994979676e-26	0.2885606146139642	0.968	0.881	2.511867700552511e-21	SERINC1	IFNB	PBS	1.7852648902292193e-24
6.947063741910165e-26	0.17938731810325373	0.561	0.237	2.5426948001765393e-21	CGAS	IFNB	PBS	1.805891193307201e-24
7.442166051606585e-26	0.2960090530661913	0.997	0.963	2.7239071965485263e-21	ZNF207	IFNB	PBS	1.9332201536895147e-24
7.789289675201032e-26	0.16822890250358116	0.611	0.278	2.8509579140203294e-21	TXNL4B	IFNB	PBS	2.0219559673903047e-24
7.931587734040856e-26	0.2449033097686548	0.833	0.617	2.9030404265362933e-21	UBE2J1	IFNB	PBS	2.0574347459505978e-24
7.959606185603896e-26	0.3261386202180825	0.908	0.82	2.913295459992882e-21	SETX	IFNB	PBS	2.063240410759831e-24
7.978392656820792e-26	-0.308904	0.917	0.963	2.9201714963229777e-21	CRNDE	IFNB	PBS	2.0666464942130064e-24
8.184188738304105e-26	0.1593588196200888	0.469	0.132	2.995494920106685e-21	PARP3	IFNB	PBS	2.1184546818293388e-24
8.872915261214403e-26	-0.100742	0.01	0.18	3.247575714757083e-21	PPP1R1B	IFNB	PBS	2.2951065121958182e-24
9.093164050835648e-26	0.20652375004451895	0.637	0.298	3.3281889742463558e-21	IL1RAP	IFNB	PBS	2.3504159422643758e-24
9.368696431101132e-26	0.24784602376600312	0.919	0.79	3.4290365807473245e-21	EXOSC1	IFNB	PBS	2.4199270153474417e-24
9.852668963824342e-26	0.40229717071075743	0.993	0.966	3.606175367449347e-21	VAMP8	IFNB	PBS	2.5416550805739683e-24
9.853852515872408e-26	0.33776096171052505	0.964	0.878	3.606608559334461e-21	LRATD2	IFNB	PBS	2.5416550805739683e-24
1.025328392754236e-25	-0.355493	0.996	1	3.75280445031978e-21	PGK1	IFNB	PBS	2.6428200354364646e-24
1.1347869585413284e-25	0.26834888237857696	0.808	0.563	4.1534337469571155e-21	BCAR3	IFNB	PBS	2.9228949661907928e-24
1.1714927391208886e-25	0.28596637994900465	0.989	0.953	4.287780574456364e-21	PRELID3B	IFNB	PBS	3.0153168596739556e-24
1.200790817755789e-25	0.2637307923569952	0.914	0.769	4.3950144720679626e-21	THG1L	IFNB	PBS	3.0885554968854276e-24
1.203093832078133e-25	0.2381270638006003	0.75	0.481	4.403443734789174e-21	GTPBP2	IFNB	PBS	3.0923059935317232e-24
1.283730099599014e-25	0.265894	0.886	0.702	4.698580537542351e-21	WDR48	IFNB	PBS	3.29724950002972e-24
1.2858407724944162e-25	-0.435486	0.815	0.915	4.706305811406813e-21	WDR34	IFNB	PBS	3.30035470645639e-24
1.3207025674607598e-25	0.28844887234950967	0.804	0.61	4.833903467163127e-21	DNAJC15	IFNB	PBS	3.3874586315088476e-24
1.3346814971791848e-25	0.2836986770021376	0.99	0.983	4.885067747825534e-21	TMED4	IFNB	PBS	3.420915789793791e-24
1.3878138512379727e-25	0.29374289811658916	0.963	0.878	5.079537476916104e-21	MBD4	IFNB	PBS	3.5546098508860075e-24
1.4181763751219212e-25	0.3700689411807079	0.997	0.993	5.190667350583744e-21	KPNB1	IFNB	PBS	3.62983730810052e-24
1.527307874053736e-25	-0.389965	0.993	0.993	5.590099549824079e-21	PGRMC1	IFNB	PBS	3.9064287559916696e-24
1.5706202036132202e-25	0.24503345770903975	0.789	0.529	5.748627007244748e-21	SMIM29	IFNB	PBS	4.01440433466812e-24
1.7281705409869275e-25	0.189832	0.694	0.393	6.325276997066254e-21	CDKAL1	IFNB	PBS	4.4140104655033174e-24
1.7323300759651546e-25	0.3246118719920693	0.914	0.776	6.340501311040063e-21	ARHGEF2	IFNB	PBS	4.42154903140869e-24
1.7870787390080372e-25	-0.235287	0.23	0.522	6.540886892643317e-21	RECQL4	IFNB	PBS	4.5581093328524855e-24
1.823901308850778e-25	0.6121596142027128	0.905	0.708	6.675661180524732e-21	CLDN1	IFNB	PBS	4.6487891229280855e-24
1.8292094796802424e-25	0.3662296965857972	0.851	0.671	6.6950896165776556e-21	SDC4	IFNB	PBS	4.6590741938605816e-24
1.8497474599380904e-25	0.24916800094181812	0.887	0.698	6.770260678119406e-21	RBM22	IFNB	PBS	4.7081089555767764e-24
1.8654139445270444e-25	-0.343088	1	1	6.827601578363436e-21	RPL36	IFNB	PBS	4.7446849050475574e-24
1.9074004788394911e-25	0.23448123781142416	0.892	0.763	6.981276492600422e-21	BFAR	IFNB	PBS	4.84810867541696e-24
1.951967482006268e-25	-0.43851	0.208	0.522	7.14439618089114e-21	MYBL2	IFNB	PBS	4.957943220604539e-24
2.028912404878456e-25	-0.0846306	0.058	0.298	7.426022293095635e-21	TET1	IFNB	PBS	5.149807415461607e-24
2.1436971059915186e-25	0.2520747722445548	0.884	0.719	7.846145777639557e-21	AARS	IFNB	PBS	5.4373844612886736e-24
2.242840243146042e-25	0.3130880227664433	0.964	0.875	8.209019573938828e-21	CCSER2	IFNB	PBS	5.684916602450711e-24
2.3132509367574543e-25	0.16953127594731496	0.623	0.278	8.466729753625959e-21	TMEM268	IFNB	PBS	5.8593285492221164e-24
2.3198381812858566e-25	-0.132607	0.13	0.41	8.490839727324364e-21	IL17RB	IFNB	PBS	5.8719500188965166e-24
2.331780459409823e-25	0.2041109201903195	0.724	0.441	8.534549659485893e-21	STN1	IFNB	PBS	5.8980992809163046e-24
2.4001744049524205e-25	0.27244440826098265	0.819	0.576	8.784878339566354e-21	SLC20A2	IFNB	PBS	6.066904930639747e-24
2.439229627718991e-25	-0.211199	0.404	0.675	8.92782436041428e-21	EVL	IFNB	PBS	6.16136946888494e-24
2.662788093759569e-25	0.3752123380628488	0.963	0.905	9.7460707019694e-21	UPF3B	IFNB	PBS	6.721428070323723e-24
2.7056381879437617e-25	0.22929258159197005	0.739	0.447	9.902906331692964e-21	C17orf67	IFNB	PBS	6.824883757197079e-24
2.7492467531433837e-25	0.5125061195614815	0.96	0.888	1.00625180411801e-20	TNS3	IFNB	PBS	6.930108843787948e-24
2.8535115780996913e-25	0.2885675200691971	0.897	0.736	1.044413772700268e-20	TAX1BP3	IFNB	PBS	7.187981918102327e-24
2.8878663671079656e-25	0.2926247013218678	0.983	0.946	1.0569879690251864e-20	ANXA7	IFNB	PBS	7.26951835643182e-24
3.0036102903853037e-25	0.2407926873495905	0.705	0.434	1.0993514023839251e-20	OSBPL6	IFNB	PBS	7.555679741470275e-24
3.112008687751682e-25	-0.512509	0.986	1	1.1390262998039932e-20	H2AFV	IFNB	PBS	7.822982828324127e-24
3.2421778567917267e-25	0.237414	0.872	0.664	1.18666951736434e-20	C3orf38	IFNB	PBS	8.14460890435374e-24
3.2680766926612683e-25	0.1895178158271798	0.652	0.342	1.1961487502809508e-20	MDFI	IFNB	PBS	8.20403806777058e-24
3.5114738899228445e-25	0.14586855004509222	0.301	0.003	1.2852345584506604e-20	TMEM140	IFNB	PBS	8.80900999623482e-24
3.5270186577259626e-25	0.32152899030682947	0.644	0.353	1.2909240989142795e-20	GPAT3	IFNB	PBS	8.841945882974518e-24
3.558964526166736e-25	0.29511049101888454	0.989	0.942	1.302616606222287e-20	TRAPPC4	IFNB	PBS	8.915924751692587e-24
3.6573554520864618e-25	0.29297040762114024	0.891	0.753	1.3386286690181659e-20	PPFIBP1	IFNB	PBS	9.156146846909479e-24
3.7795509509705745e-25	0.2980923251920264	0.588	0.271	1.3833534435647398e-20	CLEC7A	IFNB	PBS	9.455594282739164e-24
3.860906471084453e-25	0.2949262965684133	0.931	0.814	1.4131303774816205e-20	MAP1LC3B	IFNB	PBS	9.65252990083074e-24
3.933709741419311e-25	-0.321534	0.861	0.936	1.439777102456882e-20	FARP1	IFNB	PBS	9.82783005090022e-24
3.9868674869412667e-25	0.3659754507764439	0.999	1	1.459233368895373e-20	GPX4	IFNB	PBS	9.953842898331331e-24
4.0999604070089177e-25	0.18353728723198687	0.648	0.332	1.500626508569334e-20	YJU2	IFNB	PBS	1.022921955398319e-23
4.276059613530729e-25	-0.244314	0.661	0.881	1.5650805791483826e-20	SNRPA	IFNB	PBS	1.0661081774959095e-23
4.278880120055439e-25	-0.149632	0.109	0.373	1.5661129127414912e-20	HIST1H1E	IFNB	PBS	1.0661081774959095e-23
4.343544037582802e-25	-0.346555	0.996	0.986	1.5897805531956814e-20	POLR2L	IFNB	PBS	1.0814833695208714e-23
4.370618527221144e-25	0.3115962919619786	0.84	0.647	1.5996900871482108e-20	SLC2A1	IFNB	PBS	1.0874847635269959e-23
4.5333395905703365e-25	-0.200979	0.375	0.692	1.659247623544649e-20	CRIP2	IFNB	PBS	1.1272062659950062e-23
4.543249851514252e-25	0.26462309243833015	0.699	0.373	1.662874878152731e-20	P3H2	IFNB	PBS	1.1289035153786363e-23
4.721283573515798e-25	0.25632220966106706	0.814	0.624	1.728037000742517e-20	NDUFAF4	IFNB	PBS	1.1723453193639871e-23
4.760067578990796e-25	0.16074447256906113	0.48	0.146	1.7422323345864215e-20	SOGA3	IFNB	PBS	1.181174464126387e-23
4.784917372848884e-25	0.287679	0.963	0.881	1.75132760763642e-20	GPS2	IFNB	PBS	1.1865363195368699e-23
4.829665814241518e-25	0.24878071249257688	0.912	0.817	1.767705984670538e-20	RPP30	IFNB	PBS	1.1968219259786987e-23
4.846951268509154e-25	-0.16627	0.183	0.478	1.7740326337870355e-20	PROM1	IFNB	PBS	1.200292715688116e-23
4.8660915159482115e-25	0.2601690468404396	0.906	0.803	1.7810381557522048e-20	MRPS31	IFNB	PBS	1.2042178199812067e-23
5.132500080794974e-25	-0.461374	0.226	0.525	1.8785463545717684e-20	RRM2	IFNB	PBS	1.269288077413357e-23
5.15889682486038e-25	0.2835059862782897	0.941	0.834	1.888207826867148e-20	STX16	IFNB	PBS	1.2749546433944283e-23
5.412773768336415e-25	0.3183485959145358	0.996	0.986	1.9811293269488115e-20	UBE2L3	IFNB	PBS	1.336794417644272e-23
5.629801073972301e-25	0.29029902265546065	0.891	0.753	2.060563491084602e-20	HERC4	IFNB	PBS	1.389456163914094e-23
5.823492125049186e-25	0.27450588283542093	0.917	0.783	2.1314563526892526e-20	TIMM17A	IFNB	PBS	1.436291342782515e-23
5.985617415394055e-25	0.23411670881319083	0.894	0.729	2.190795830208378e-20	PPP2CA	IFNB	PBS	1.475283387345709e-23
6.274664718486658e-25	0.1652494425766749	0.298	0.003	2.2965900336133014e-20	CARD16	IFNB	PBS	1.545484544827255e-23
6.38091442315677e-25	0.23142101276615296	0.859	0.671	2.3354784880196092e-20	C9orf85	IFNB	PBS	1.5705975037119095e-23
6.562482150366361e-25	0.25477929087888096	0.788	0.495	2.4019340918555922e-20	NABP1	IFNB	PBS	1.6142030187201553e-23
6.908692049670478e-25	-0.291186	0.996	0.997	2.5286503770998914e-20	NDUFS5	IFNB	PBS	1.698220535325649e-23
6.925203303991236e-25	0.45182799633701226	0.876	0.708	2.5346936612938327e-20	GAS6	IFNB	PBS	1.7011366854321026e-23
6.994788500455284e-25	0.2265413255380423	0.868	0.668	2.5601625390516382e-20	CEP112	IFNB	PBS	1.7170774909803075e-23
7.032484846620929e-25	0.30535	0.943	0.851	2.573959778711726e-20	TRIM47	IFNB	PBS	1.7251741144180472e-23
7.459671933029165e-25	-0.190443	0.036	0.241	2.7303145242080045e-20	HIST1H1B	IFNB	PBS	1.8287438206349664e-23
7.802926207945489e-25	0.1697415511080428	0.499	0.163	2.855949021370128e-20	KIAA0408	IFNB	PBS	1.911612464103165e-23
8.251500945694938e-25	0.4791023319178931	0.99	0.973	3.020131861133804e-20	COL18A1	IFNB	PBS	2.0201550910594012e-23
8.284325072407216e-25	0.254119	0.855	0.661	3.032145819751765e-20	RBM47	IFNB	PBS	2.0268354410105382e-23
8.538415186486144e-25	0.2829856371839671	0.997	0.973	3.1251453424057935e-20	DGUOK	IFNB	PBS	2.0876054391488263e-23
9.20560399622387e-25	0.31291053827875415	0.937	0.844	3.369343118657898e-20	FLII	IFNB	PBS	2.249227716060012e-23
9.220183638622147e-25	0.2191229810402395	0.794	0.508	3.374679413572092e-20	FNDC3A	IFNB	PBS	2.2512871338039303e-23
9.588986571089919e-25	0.23164976505105656	0.698	0.417	3.509664974884622e-20	FBXO27	IFNB	PBS	2.339776649923081e-23
9.891717290157083e-25	0.27607046085038034	0.999	1	3.620467445370394e-20	SPCS1	IFNB	PBS	2.4120369389542934e-23
9.962962778368711e-25	0.20313622024911543	0.799	0.522	3.646544006510732e-20	RNF146	IFNB	PBS	2.4277922812987562e-23
1.0049419279614408e-24	-0.225095	0.617	0.834	3.6781879505316695e-20	ALDH7A1	IFNB	PBS	2.447230838677092e-23
1.0136784197880592e-24	-0.318433	0.548	0.79	3.7101643842662753e-20	COL9A3	IFNB	PBS	2.466864617198321e-23
1.0257351511688042e-24	0.2968336905091512	0.988	0.983	3.7542932267929404e-20	UPF3A	IFNB	PBS	2.494546994546804e-23
1.0365544148716699e-24	0.3119840876575478	0.956	0.908	3.793892813871799e-20	FBXO7	IFNB	PBS	2.5191851353730402e-23
1.1099150431183875e-24	-0.131109	0.081	0.332	4.0624000493176096e-20	CLSTN2	IFNB	PBS	2.695686827682555e-23
1.1780954210453051e-24	0.2071448199125144	0.774	0.536	4.311947050567922e-20	PPIL3	IFNB	PBS	2.859381333267853e-23
1.2555382583530764e-24	0.2829947514012548	0.87	0.732	4.5953955793980956e-20	ESCO1	IFNB	PBS	3.0453251023181553e-23
1.2636917265234224e-24	0.26236874458298454	0.961	0.915	4.6252380882483785e-20	ATG3	IFNB	PBS	3.063071581621442e-23
1.2997830173244542e-24	0.25821897447424746	0.96	0.895	4.7573358217092354e-20	UFM1	IFNB	PBS	3.1484684458697784e-23
1.4230115644410627e-24	0.26165233716952285	0.927	0.773	5.208364627010734e-20	LYSMD2	IFNB	PBS	3.4446855998748244e-23
1.446405735959787e-24	0.21777335200298467	0.723	0.471	5.293989634186416e-20	SLC31A1	IFNB	PBS	3.499001741035304e-23
1.4771882921895622e-24	0.14559204225563332	0.512	0.169	5.4066568682430174e-20	AC024560.5	IFNB	PBS	3.5711075747972373e-23
1.5925721418562079e-24	0.8995149555824513	0.939	0.854	5.828973296407907e-20	IGFBP3	IFNB	PBS	3.8475071263418525e-23
1.7391088269075723e-24	0.30777	0.989	0.966	6.365312217364406e-20	NEMF	IFNB	PBS	4.198754760794463e-23
1.824680972305899e-24	0.3020815343879586	0.942	0.908	6.678514826736821e-20	UTP14A	IFNB	PBS	4.402448798112604e-23
1.9714994456103717e-24	0.3194376171251221	0.988	0.959	7.215885120878521e-20	CAPRIN1	IFNB	PBS	4.753547510460158e-23
1.974832593066967e-24	-0.216335	0.404	0.692	7.228084773884407e-20	ORAI2	IFNB	PBS	4.758449489061491e-23
1.9874066227086428e-24	0.29928840092807396	0.983	0.953	7.274106979775904e-20	DDX27	IFNB	PBS	4.785596697220989e-23
2.0221462648336987e-24	-0.210939	0.291	0.62	7.401257543917822e-20	RPRM	IFNB	PBS	4.8660470374213165e-23
2.0502080030738886e-24	0.26431674534616717	0.914	0.725	7.50396631205074e-20	BLCAP	IFNB	PBS	4.930332662319802e-23
2.138566287154239e-24	-0.565704	0.469	0.708	7.82736646761323e-20	HELLS	IFNB	PBS	5.1394395716436173e-23
2.21173940221028e-24	0.31034831989781475	0.996	0.973	8.095187386029846e-20	U2SURP	IFNB	PBS	5.311802746738744e-23
2.3523268128688808e-24	0.36351168926747224	0.633	0.363	8.609751367781392e-20	C19orf33	IFNB	PBS	5.645738601823862e-23
2.4568684837490416e-24	0.25112642213633923	0.901	0.753	8.992384337369867e-20	UROS	IFNB	PBS	5.892781348210921e-23
2.6346006001985458e-24	-0.16552	0.458	0.746	9.6429016567867e-20	AL022311.1	IFNB	PBS	6.314932322715586e-23
2.6638908402139224e-24	0.3364575234120426	0.957	0.864	9.750106864266978e-20	HACD2	IFNB	PBS	6.38095998970352e-23
2.6780023352789732e-24	0.22431524726616892	0.982	0.915	9.80175634735457e-20	CHMP1B	IFNB	PBS	6.410566610434643e-23
2.7095919951415118e-24	0.18266461092254407	0.48	0.149	9.917377661417449e-20	PRR15	IFNB	PBS	6.481946183932973e-23
2.8462384545402958e-24	0.4699550623907358	0.869	0.688	1.0417517367462936e-19	MAFB	IFNB	PBS	6.804387568558417e-23
2.9370458371554126e-24	0.1898070402865866	0.652	0.339	1.0749881468572529e-19	AIFM2	IFNB	PBS	7.016893908989901e-23
3.111851315408008e-24	0.21096374606234372	0.761	0.512	1.1389686999524848e-19	RMC1	IFNB	PBS	7.429671884882485e-23
3.1913443969281858e-24	-0.227836	0.295	0.583	1.1680639627196857e-19	CEP152	IFNB	PBS	7.61449780130173e-23
3.2085577437339275e-24	-0.115585	0.113	0.38	1.1743642197840547e-19	TMEM108	IFNB	PBS	7.650581236378208e-23
3.2973807500063667e-24	-0.268415	0.417	0.746	1.2068743283098304e-19	NTRK2	IFNB	PBS	7.857254741600457e-23
3.4916495284777956e-24	-0.202516	0.277	0.58	1.2779786439181586e-19	TTLL7	IFNB	PBS	8.314760207665309e-23
3.548659212864731e-24	0.3103217054973363	0.972	0.925	1.2988447585006198e-19	PPP1R12A	IFNB	PBS	8.445024437585309e-23
3.6408457144852825e-24	-0.193554	0.142	0.41	1.3325859399587586e-19	KIF15	IFNB	PBS	8.658778037418833e-23
3.963774600292219e-24	0.2812300802266049	0.977	0.966	1.4507811414529548e-19	SLC25A36	IFNB	PBS	9.420656762681528e-23
3.9965735518003854e-24	0.212165	0.757	0.546	1.462785885694459e-19	STYXL1	IFNB	PBS	9.492445721573388e-23
4.017723982166402e-24	0.20383799632064145	0.778	0.536	1.4705271547127252e-19	LINC00909	IFNB	PBS	9.536492572715468e-23
4.060628548305492e-24	0.21752443285399564	0.854	0.688	1.486230654965293e-19	POLR2M	IFNB	PBS	9.632084607681744e-23
4.182009189266004e-24	0.2808211837202429	0.992	0.976	1.5306571833632501e-19	YIPF6	IFNB	PBS	9.913582793803432e-23
4.304018411033333e-24	-0.341712	0.989	0.983	1.575313778622311e-19	EID1	IFNB	PBS	1.0196205686875797e-22
4.478979065748651e-24	0.2201769721967189	0.88	0.776	1.6393511278546636e-19	CPSF3	IFNB	PBS	1.0603823595437668e-22
4.5316058716601446e-24	-0.622939	0.985	0.997	1.6586130650863297e-19	MIR205HG	IFNB	PBS	1.0721480705147574e-22
4.611706907475983e-24	0.23579836130406168	0.825	0.634	1.6879308452052845e-19	CTU1	IFNB	PBS	1.090394602845791e-22
5.017317525947699e-24	0.28518636141722586	0.997	1	1.8363883876721177e-19	RAB2A	IFNB	PBS	1.1855315607954278e-22
5.04496065810193e-24	0.29806415366449923	0.93	0.814	1.8465060504718876e-19	TMEM109	IFNB	PBS	1.1912942261108949e-22
5.295836425002017e-24	0.29411405634857457	0.954	0.854	1.9383290899149878e-19	GOLPH3L	IFNB	PBS	1.2497286201901922e-22
5.5752307276278345e-24	0.25286547033375883	0.956	0.851	2.0405901986190636e-19	RAB12	IFNB	PBS	1.3148132723060978e-22
5.6410383425718454e-24	0.5155811558876904	0.997	0.997	2.0646764437647216e-19	ACTN1	IFNB	PBS	1.3294761389341412e-22
5.6680346198972265e-24	0.3074793963270974	0.997	0.99	2.0745573512285838e-19	TBCB	IFNB	PBS	1.3349789904945845e-22
5.872985052103243e-24	-0.37477	0.142	0.407	2.1495712589203085e-19	DLGAP5	IFNB	PBS	1.382360938212417e-22
6.1476572194704184e-24	0.31129893761994376	0.997	0.997	2.2501040188983677e-19	TPD52	IFNB	PBS	1.445504745015869e-22
6.149151356492195e-24	0.8337209633364617	0.985	0.946	2.2506508879897083e-19	S100A14	IFNB	PBS	1.445504745015869e-22
6.165650063419715e-24	0.21243133897255875	0.788	0.542	2.2566895797122503e-19	FAHD1	IFNB	PBS	1.4484528752966946e-22
6.661877296464713e-24	0.2704021447612659	0.96	0.922	2.4383137092790497e-19	IAH1	IFNB	PBS	1.564024188119981e-22
6.771066149097042e-24	0.35735603826376994	0.99	0.983	2.4782779212310083e-19	HSPA9	IFNB	PBS	1.5886396930968003e-22
7.478267619545677e-24	0.24206063084082136	0.79	0.607	2.7371207314299136e-19	CEP164	IFNB	PBS	1.7534405710633657e-22
8.078110373532164e-24	0.2722037259484583	0.977	0.959	2.9566691778165073e-19	TXNL1	IFNB	PBS	1.8928739934804784e-22
8.243897017779588e-24	0.1550216601963779	0.342	0.044	3.0173487474775067e-19	NT5DC4	IFNB	PBS	1.9304854430438308e-22
8.415148754932887e-24	0.2349171366352939	0.851	0.715	3.0800285957929865e-19	RNF6	IFNB	PBS	1.9693277466707073e-22
8.477918371930147e-24	-1.01792	0.539	0.739	3.1030029033101526e-19	TYMS	IFNB	PBS	1.9827494589841233e-22
8.57008189250853e-24	0.1531466220886149	0.578	0.251	3.1367356734770474e-19	NRSN2-AS1	IFNB	PBS	2.0030240571373225e-22
9.203202988145111e-24	0.24604616476464952	0.561	0.241	3.3684643256909917e-19	DHRS3	IFNB	PBS	2.1496262448570466e-22
9.518995351620025e-24	0.294237	0.994	0.976	3.4840474886464456e-19	SNRPC	IFNB	PBS	2.2219690616367637e-22
9.939220171264048e-24	0.28129587239958154	0.959	0.915	3.6378539748843536e-19	UTP23	IFNB	PBS	2.3185812459428645e-22
1.0009916200209523e-23	-0.421152	0.214	0.485	3.6637294284386877e-19	PBK	IFNB	PBS	2.3335856232093547e-22
1.0167033008190133e-23	0.22497711025932776	0.872	0.702	3.721235751327671e-19	PRPSAP2	IFNB	PBS	2.3687051249698736e-22
1.0250802383424427e-23	0.21314910502973783	0.742	0.529	3.7518961803571747e-19	PHC2	IFNB	PBS	2.3867024048073634e-22
1.0497580428871276e-23	0.2835183308671816	0.943	0.783	3.842219412771176e-19	RANGAP1	IFNB	PBS	2.442606111106914e-22
1.0607223235869663e-23	-0.233609	0.748	0.881	3.882349776560656e-19	TMEM256	IFNB	PBS	2.4665500486408227e-22
1.0801876533272983e-23	0.2859960511183308	0.946	0.841	3.9535948299432446e-19	SKIL	IFNB	PBS	2.5102189396465046e-22
1.120219049686566e-23	-1.00796	0.994	0.993	4.1001137437578003e-19	TUBB	IFNB	PBS	2.6015950150747464e-22
1.1654913539618115e-23	0.321907	0.983	0.956	4.2658149046356267e-19	XIAP	IFNB	PBS	2.7050189629902507e-22
1.1757619474138063e-23	0.2801044124409129	0.985	0.976	4.303406303729274e-19	RNH1	IFNB	PBS	2.727126935189654e-22
1.177182003171692e-23	0.14440306607506528	0.494	0.166	4.3086038498087106e-19	IFITM1	IFNB	PBS	2.7286914818294555e-22
1.190219279074096e-23	0.28834202224451794	0.844	0.61	4.356321583339099e-19	GDA	IFNB	PBS	2.757165559075379e-22
1.1942472353183403e-23	-0.288089	0.825	0.932	4.371064305988658e-19	GPI	IFNB	PBS	2.764746556602567e-22
1.2133315944054971e-23	-0.144893	0.241	0.553	4.44091496868356e-19	BAHCC1	IFNB	PBS	2.807152319016157e-22
1.234136729516912e-23	0.2385197545070834	0.949	0.864	4.517063843704851e-19	MRPL50	IFNB	PBS	2.8534831609000946e-22
1.298410704113113e-23	0.5148027221166411	0.959	0.878	4.752313018124404e-19	CITED2	IFNB	PBS	3.0001976124522757e-22
1.337138220800015e-23	0.2846794181872047	0.848	0.698	4.894059601950134e-19	PVR	IFNB	PBS	3.0877347646373087e-22
1.357759188415631e-23	-0.092697	0.074	0.315	4.96953440552005e-19	TNIK	IFNB	PBS	3.1333760438335757e-22
1.560452797107937e-23	0.29047247053541664	0.846	0.664	5.711413282694762e-19	SHB	IFNB	PBS	3.5988741541869955e-22
1.5847316801631805e-23	0.22726828700064133	0.846	0.641	5.8002764225652585e-19	SGPL1	IFNB	PBS	3.652567016728752e-22
1.6828415244877036e-23	0.258193	0.902	0.79	6.159368263777442e-19	SRPRB	IFNB	PBS	3.876254413956856e-22
1.7028324045628396e-23	0.2510969549923106	0.814	0.512	6.232536883940449e-19	ABLIM1	IFNB	PBS	3.919834518201541e-22
1.716204888075213e-23	-0.169996	0.12	0.383	6.281481510844088e-19	ESCO2	IFNB	PBS	3.9481341991477607e-22
1.7270313102305693e-23	-0.511917	0.826	0.919	6.321107298574908e-19	TFRC	IFNB	PBS	3.9705447855370027e-22
1.7785823527599632e-23	-0.180151	0.121	0.376	6.50978926933674e-19	PIMREG	IFNB	PBS	4.0864967164700186e-22
1.7821786281024535e-23	0.3541633965321467	0.996	0.99	6.52295199671779e-19	TRIM44	IFNB	PBS	4.0921907131228296e-22
1.809914238229806e-23	-0.390601	0.523	0.746	6.624467103344913e-19	DHFR	IFNB	PBS	4.1532709111880336e-22
1.8488184096610996e-23	0.34685595347693576	0.917	0.803	6.766860261200591e-19	TRIO	IFNB	PBS	4.23988738170463e-22
1.9384685171520374e-23	0.35071817450679477	0.855	0.685	7.094988619628172e-19	PDLIM4	IFNB	PBS	4.4426979459162005e-22
2.022260049053369e-23	-0.293342	0.148	0.42	7.401674005540236e-19	SPC25	IFNB	PBS	4.631836048523302e-22
2.0639462152753103e-23	0.26764592387201813	0.974	0.946	7.554249542529165e-19	PDCD2	IFNB	PBS	4.724358688260889e-22
2.086597108465574e-23	0.24013844432739012	0.905	0.78	7.637154076694848e-19	GNL2	IFNB	PBS	4.77322129793428e-22
2.1629591379864822e-23	0.4569693592045088	0.997	0.993	7.916646740944325e-19	ITGB1	IFNB	PBS	4.944813704524873e-22
2.3502176674297e-23	0.2737405837381246	0.954	0.881	8.602031684559445e-19	ZNF148	IFNB	PBS	5.369557855530241e-22
2.3924086539520862e-23	0.2932408836271717	0.986	0.956	8.756454914330032e-19	CHMP2A	IFNB	PBS	5.462542055102951e-22
2.5372985443525133e-23	0.23488646816507577	0.963	0.861	9.286766402184634e-19	NSFL1C	IFNB	PBS	5.789754614828325e-22
2.6709262321264614e-23	-0.296903	0.841	0.942	9.775857102206062e-19	JAG2	IFNB	PBS	6.090876699193808e-22
2.715249897814968e-23	0.32954409566831444	0.999	0.997	9.938086150992563e-19	SNRPE	IFNB	PBS	6.18809847508877e-22
2.8989671199588123e-23	0.23393055114359113	0.897	0.698	1.0610509555761247e-18	UBA3	IFNB	PBS	6.6026817397394185e-22
2.9485136359880846e-23	-0.833838	0.836	0.854	1.0791854759079988e-18	HMGCS1	IFNB	PBS	6.71135246211442e-22
2.951991055441618e-23	0.39209516478902184	0.954	0.932	1.0804582462021868e-18	KRT10	IFNB	PBS	6.715091648242304e-22
3.029375425772789e-23	0.1439826081903559	0.508	0.173	1.1087816995870986e-18	CPEB2	IFNB	PBS	6.88684285457825e-22
3.0506323616533115e-23	0.24569590431678137	0.971	0.902	1.1165619506887283e-18	NCBP2	IFNB	PBS	6.930862512034317e-22
3.242634045413598e-23	0.33281188844247955	0.994	0.976	1.1868364869618312e-18	CLINT1	IFNB	PBS	7.362509224328978e-22
3.5015053724854935e-23	0.25528744658688796	0.95	0.854	1.2815859813834152e-18	MAML1	IFNB	PBS	7.945356363195383e-22
3.538237456923297e-23	0.2427917989554736	0.821	0.668	1.2950302916084959e-18	PRXL2C	IFNB	PBS	8.023731670436777e-22
3.644177974811066e-23	0.1496175171457549	0.469	0.146	1.3338055805605984e-18	ADAMTSL3	IFNB	PBS	8.258858083966554e-22
3.688079414779862e-23	-0.196448	0.313	0.597	1.3498739466035775e-18	OTUD3	IFNB	PBS	8.3531803626459e-22
3.8210224912480855e-23	-0.228292	0.52	0.749	1.3985324420217118e-18	TAF9B	IFNB	PBS	8.648932851092837e-22
4.033934345617285e-23	0.26797345538552153	0.999	1	1.4764603098393827e-18	RTRAF	IFNB	PBS	9.125218231392972e-22
4.290600668980242e-23	0.30301343412907356	0.945	0.864	1.5704027508534583e-18	IFNGR1	IFNB	PBS	9.69983169149758e-22
4.5172481082648863e-23	0.33123061415766963	0.982	0.969	1.6533579801060307e-18	GSTO1	IFNB	PBS	1.0205913457444632e-21
4.763123570485863e-23	0.23420472813179355	0.843	0.671	1.7433508580335308e-18	MTRR	IFNB	PBS	1.075478629261894e-21
4.791082249609975e-23	0.2279369720029794	0.785	0.586	1.753584014179747e-18	RIOX2	IFNB	PBS	1.0811245463500287e-21
4.953815032694625e-23	-0.293036	0.68	0.837	1.8131458401165594e-18	SNHG14	IFNB	PBS	1.1171570179399628e-21
5.032222819480968e-23	-0.219171	0.175	0.451	1.8418438741582292e-18	FOXM1	IFNB	PBS	1.1341403165998947e-21
5.134685610536519e-23	0.20409744323301995	0.594	0.244	1.8793462803124716e-18	DNM3	IFNB	PBS	1.1565207878845978e-21
5.2699712259349854e-23	0.1892540444646143	0.721	0.498	1.928862168404464e-18	VPS37A	IFNB	PBS	1.1862620961897071e-21
5.814183061856759e-23	0.16193695662024987	0.607	0.295	2.1280491424701924e-18	R3HCC1L	IFNB	PBS	1.3079589074801427e-21
5.828601413197641e-23	0.20954298991331305	0.743	0.478	2.1333264032444684e-18	AFMID	IFNB	PBS	1.3103970535899683e-21
5.834909002396728e-23	0.2305297345907136	0.851	0.641	2.1356350439672264e-18	CCM2	IFNB	PBS	1.3110098489669899e-21
5.862871630082972e-23	-0.786943	0.972	0.99	2.1458696453266686e-18	MMP7	IFNB	PBS	1.3164844449856862e-21
5.975914808146073e-23	0.2226910996017641	0.839	0.661	2.1872445789295438e-18	R3HDM4	IFNB	PBS	1.3410451127710263e-21
5.992932899128187e-23	0.2524003653249144	0.792	0.542	2.1934733704099073e-18	SLC20A1	IFNB	PBS	1.3440400553982275e-21
6.138508585456976e-23	0.14348941980362576	0.454	0.146	2.2467555273631073e-18	SCARA3	IFNB	PBS	1.3758453933638135e-21
6.175046933063043e-23	0.2521123577401754	0.829	0.614	2.2601289279704043e-18	ARHGAP12	IFNB	PBS	1.3831878384151802e-21
6.484751221965428e-23	-0.166275	0.2	0.502	2.3734837947515664e-18	LRATD1	IFNB	PBS	1.4516720457196127e-21
6.572793640235107e-23	-0.373117	0.935	0.983	2.4057082002624513e-18	PRDX2	IFNB	PBS	1.4704817850014984e-21
6.738918368492421e-23	0.24983477407960053	0.886	0.685	2.4665115120519108e-18	CDYL	IFNB	PBS	1.5067266414489375e-21
6.948590242214089e-23	0.25479542205056227	0.963	0.878	2.5432535145527782e-18	SFT2D1	IFNB	PBS	1.5526578232922947e-21
7.019971089840044e-23	0.2643542578521277	0.926	0.8	2.569379618592354e-18	NIP7	IFNB	PBS	1.567650774003877e-21
7.139360372652586e-23	0.1492202226973554	0.6	0.278	2.6130772899945726e-18	FBXO8	IFNB	PBS	1.5933398109723003e-21
7.161606487276394e-23	0.23653753135154504	0.863	0.681	2.6212195904080327e-18	ALAS1	IFNB	PBS	1.597330646196242e-21
7.209056451781273e-23	-0.129743	0.083	0.319	2.638586751916464e-18	PLCB1	IFNB	PBS	1.6069346844801848e-21
7.293248031047998e-23	0.27965495542419505	0.892	0.783	2.669401711843878e-18	SLC7A1	IFNB	PBS	1.6247119366061334e-21
7.312809902965945e-23	0.20183001821109572	0.748	0.508	2.6765615525845647e-18	TNIP2	IFNB	PBS	1.6280788032752826e-21
7.471660649257607e-23	-0.23594	0.239	0.512	2.7347025142347767e-18	C21orf58	IFNB	PBS	1.6624331393524477e-21
7.498125247774523e-23	0.120901	0.371	0.064	2.7443888219379527e-18	IL7	IFNB	PBS	1.6673079112624259e-21
7.598694657687401e-23	0.2910821281864776	0.986	0.98	2.7811982316601653e-18	CDC123	IFNB	PBS	1.6886449493990076e-21
7.795186498496827e-23	0.32337503345868956	0.963	0.919	2.8531162103148238e-18	CTSA	IFNB	PBS	1.731259836356082e-21
7.963769741331318e-23	0.26436778768910474	0.937	0.854	2.914819363024676e-18	NTPCR	IFNB	PBS	1.767628479699621e-21
7.997060110064431e-23	-0.114936	0.086	0.325	2.9270039708846823e-18	LGR4	IFNB	PBS	1.773941800536171e-21
8.350060360822589e-23	0.14125485981688476	0.457	0.142	3.0562055926646756e-18	AC124319.1	IFNB	PBS	1.851123920451045e-21
8.385127021243626e-23	-0.076069	0.048	0.261	3.0690403410453795e-18	ROPN1B	IFNB	PBS	1.857772603538365e-21
8.785123723051471e-23	0.25444574495866706	0.851	0.631	3.2154431338740687e-18	PARP4	IFNB	PBS	1.9452166569111126e-21
8.796924872670511e-23	-0.754811	0.477	0.695	3.2197624726461335e-18	PTTG1	IFNB	PBS	1.946652039084724e-21
9.736187046227298e-23	0.2110628563910923	0.847	0.6	3.5635418207896524e-18	NOC4L	IFNB	PBS	2.1531974747973734e-21
9.803522813268644e-23	0.18257223033623343	0.628	0.322	3.588187384884455e-18	UNC13D	IFNB	PBS	2.1667798217901302e-21
9.862748985360146e-23	0.3361386559213524	0.997	0.983	3.6098647561316666e-18	MRPL52	IFNB	PBS	2.178554469602696e-21
1.000413380051404e-22	0.25264613928334934	0.935	0.841	3.661613012326144e-18	MRPS30	IFNB	PBS	2.208451756529641e-21
1.0060116483680933e-22	0.2559447735815189	0.952	0.844	3.682103234192057e-18	SEC14L1	IFNB	PBS	2.2194715094587446e-21
1.06153122839859e-22	-0.260184	0.906	0.966	3.885310449061679e-18	TIMM13	IFNB	PBS	2.3405484632901678e-21
1.06861959798104e-22	0.1382725350226189	0.309	0.027	3.911254590570405e-18	UCA1	IFNB	PBS	2.3547589347202918e-21
1.0761052399494058e-22	0.3104822404301055	0.985	0.939	3.9386527887388205e-18	MIA3	IFNB	PBS	2.3698271893735382e-21
1.0928128463461495e-22	0.26499303599740287	0.978	0.936	3.9998042989115416e-18	UBE2R2	IFNB	PBS	2.4051739620634647e-21
1.1589104923995412e-22	0.13737464653929765	0.465	0.136	4.2417282932315606e-18	HRH1	IFNB	PBS	2.549115560836274e-21
1.187596487019001e-22	0.48560025397896034	1	1	4.3467219021382435e-18	TMSB10	IFNB	PBS	2.6106437850680144e-21
1.1984142882666994e-22	-0.165467	0.193	0.478	4.386316136484945e-18	PLPP3	IFNB	PBS	2.632842819018575e-21
1.2035884514178338e-22	-0.299083	0.862	0.946	4.4052540910344145e-18	POGZ	IFNB	PBS	2.6426239298346812e-21
1.2195312657744794e-22	-0.262872	0.691	0.851	4.4636063858611714e-18	GAMT	IFNB	PBS	2.6760230131062178e-21
1.2303171885580616e-22	0.2120587431745932	0.807	0.569	4.5030839418413604e-18	MIA2	IFNB	PBS	2.698073062816873e-21
1.357639350364215e-22	0.30408003260042904	0.921	0.827	4.969095786268061e-18	WDR74	IFNB	PBS	2.9755064588431507e-21
1.377117647595652e-22	-0.0960018	0.135	0.407	5.040388301964845e-18	ZIC2	IFNB	PBS	3.0163903662267174e-21
1.414653830263366e-22	0.3750610235804699	0.994	0.99	5.1777744841469446e-18	PRDX5	IFNB	PBS	3.0967550742505655e-21
1.4243940964596532e-22	0.2613751839795808	0.997	0.963	5.213424832451976e-18	VPS35	IFNB	PBS	3.1162132889730883e-21
1.4912212366710436e-22	0.24959393445924483	0.957	0.868	5.458018848339686e-18	TMEM9B	IFNB	PBS	3.260465261851665e-21
1.5780414386367928e-22	-0.265169	0.739	0.908	5.7757894695545245e-18	DBN1	IFNB	PBS	3.44823251913703e-21
1.7011508796610744e-22	0.2626932730330495	0.786	0.624	6.226382334647498e-18	RPP25	IFNB	PBS	3.715025259336216e-21
1.7058033417150368e-22	-0.323849	0.193	0.471	6.2434108110112065e-18	KIF4A	IFNB	PBS	3.7229641091301176e-21
1.7417076578378154e-22	0.13777782331514646	0.439	0.129	6.374824198452187e-18	ERAP1	IFNB	PBS	3.7990609049178706e-21
1.7944996063096074e-22	0.2247613868222803	0.901	0.763	6.568048009053793e-18	ENOPH1	IFNB	PBS	3.9118808868694415e-21
1.9529662733417284e-22	0.2836237875121117	0.994	0.986	7.148051857058059e-18	ERP29	IFNB	PBS	4.2547927720583696e-21
1.9813699668016436e-22	0.283679	0.974	0.929	7.252012215490696e-18	PAK2	IFNB	PBS	4.314106017543543e-21
2.0405115050397104e-22	0.3653124921766828	0.994	0.993	7.468476159595842e-18	ACTN4	IFNB	PBS	4.440235528891703e-21
2.170381404627471e-22	0.21722382946868113	0.543	0.231	7.943812979077006e-18	GATA3	IFNB	PBS	4.72003147895247e-21
2.2443749808666384e-22	0.2701954876155309	0.68	0.417	8.214636867469983e-18	MXD1	IFNB	PBS	4.878050396359848e-21
2.3098342126933466e-22	0.18049130514513337	0.583	0.281	8.45422420187892e-18	IRAK2	IFNB	PBS	5.017343739987489e-21
2.3197591897999427e-22	0.284577	0.926	0.834	8.49055061058677e-18	AGPAT2	IFNB	PBS	5.03591376665882e-21
2.3370108595451316e-22	0.1868642175495063	0.69	0.393	8.553693447021136e-18	PI4K2B	IFNB	PBS	5.070357704221183e-21
2.376544054312847e-22	0.25107920788837046	0.943	0.919	8.69838889319045e-18	MRPL2	IFNB	PBS	5.153073988856903e-21
2.4645533522335735e-22	-0.548942	0.902	0.983	9.0205117245101e-18	S100A4	IFNB	PBS	5.340741103913619e-21
2.4847616012253855e-22	0.2764794985096041	0.905	0.78	9.094475936645034e-18	LACTB	IFNB	PBS	5.380606482540243e-21
2.4858898833298407e-22	0.2561424564685533	0.937	0.827	9.098605561975549e-18	STAMBP	IFNB	PBS	5.380606482540243e-21
2.5177317196449164e-22	0.18496830519471705	0.663	0.376	9.215149867072357e-18	TTC7A	IFNB	PBS	5.4463060680096675e-21
2.5472720603512422e-22	0.19458536397644488	0.677	0.38	9.32327046809158e-18	CYLD	IFNB	PBS	5.506952432422671e-21
2.6578711593247048e-22	0.26942810679785967	0.943	0.861	9.72807423024435e-18	GGNBP2	IFNB	PBS	5.742664834854989e-21
2.8124747447655402e-22	0.2815658596883519	0.983	0.969	1.0293938813316352e-17	LARP1	IFNB	PBS	6.073120243844457e-21
2.8471689584346335e-22	0.18513288254955437	0.728	0.478	1.0420923104766601e-17	TIGAR	IFNB	PBS	6.144412207999176e-21
2.9039093278165354e-22	-0.294632	0.749	0.847	1.0628598530741298e-17	CBX5	IFNB	PBS	6.263169434732646e-21
3.023457801575589e-22	-0.238393	0.241	0.505	1.106615789954681e-17	LMNB1	IFNB	PBS	6.517171907860313e-21
3.069825429829251e-22	0.27349148925052547	0.938	0.905	1.1235868055718038e-17	NSRP1	IFNB	PBS	6.6132242823531724e-21
3.162179448417454e-22	0.24907224210591197	0.83	0.675	1.1573892999152723e-17	CD58	IFNB	PBS	6.808172352442778e-21
3.1886059559619097e-22	0.2678227263871332	0.942	0.885	1.1670616659416185e-17	CAPN1	IFNB	PBS	6.86103272158506e-21
3.325878476518735e-22	0.2203716495874502	0.855	0.715	1.2173047811906221e-17	PNPLA8	IFNB	PBS	7.152202004645254e-21
3.5435476577009787e-22	0.21814736109213537	0.877	0.702	1.296973878195135e-17	PPID	IFNB	PBS	7.615818427452351e-21
3.622623080253556e-22	0.27112692501010016	0.971	0.929	1.325916273603604e-17	TBC1D15	IFNB	PBS	7.781198788753545e-21
3.6463123710295616e-22	-0.0548908	0.018	0.183	1.33458679092053e-17	CNIH2	IFNB	PBS	7.82748850979783e-21
3.6990668806540855e-22	0.2957352890980266	0.977	0.939	1.3538954689882017e-17	UHMK1	IFNB	PBS	7.936081295358744e-21
3.8243322170012825e-22	-0.313546	0.877	0.969	1.3997438347446395e-17	F12	IFNB	PBS	8.200022464819211e-21
3.832714126342437e-22	-0.222832	0.741	0.915	1.4028116973825952e-17	ABHD17A	IFNB	PBS	8.213183239944937e-21
3.838085247089846e-22	-0.31191	0.812	0.922	1.4047775812873543e-17	TMEM63A	IFNB	PBS	8.219880522453799e-21
3.8460811584869658e-22	0.1817337233917851	0.738	0.478	1.407704164817814e-17	COQ5	IFNB	PBS	8.232188098349792e-21
4.0032618204701815e-22	0.45618038424748464	0.833	0.678	1.465233858910291e-17	COTL1	IFNB	PBS	8.56361109824834e-21
4.017641817630647e-22	0.2250971822353775	0.869	0.79	1.4704970816709928e-17	UBAC2	IFNB	PBS	8.589352112564212e-21
4.0454845479117848e-22	-0.201232	0.266	0.539	1.4806877993811922e-17	TRIP13	IFNB	PBS	8.643828367666039e-21
4.1231507546264456e-22	0.30095058206094905	0.92	0.773	1.5091144077008255e-17	SH3KBP1	IFNB	PBS	8.804634817391047e-21
4.35919396362716e-22	0.2590289064089236	0.938	0.831	1.595508582627177e-17	C6orf62	IFNB	PBS	9.303257041557886e-21
4.580603183746291e-22	-0.436999	0.996	1	1.6765465712829803e-17	SRSF3	IFNB	PBS	9.770084914236482e-21
4.721495476277022e-22	0.2392689191751477	0.908	0.841	1.728114559272153e-17	PPIE	IFNB	PBS	1.006473243606379e-20
4.864506351023682e-22	0.3404975757600518	0.926	0.854	1.7804579695381783e-17	LINC00662	IFNB	PBS	1.0363550462969607e-20
4.90581995921387e-22	0.2606394365988456	0.993	0.993	1.795579163271868e-17	GDI2	IFNB	PBS	1.0445486697334896e-20
4.982335067376628e-22	-0.29379	0.236	0.508	1.8235844580105195e-17	KIF11	IFNB	PBS	1.0602235220991392e-20
5.163841177679312e-22	-0.183118	0.159	0.424	1.890017509442405e-17	NCAPH	IFNB	PBS	1.0982088956667084e-20
5.445542077318464e-22	0.2456240115486471	0.934	0.871	1.993122855719331e-17	CNOT1	IFNB	PBS	1.1574464899647682e-20
5.575244573900862e-22	0.2918480194860209	0.996	0.98	2.0405952664934542e-17	DENR	IFNB	PBS	1.1843269103270194e-20
5.58647804683523e-22	0.2719890541595694	0.989	0.963	2.0447068299221622e-17	ZCRB1	IFNB	PBS	1.1860248433423215e-20
5.622597491542287e-22	0.18133399119393015	0.723	0.434	2.057926907879393e-17	PIP4P2	IFNB	PBS	1.1930011060170394e-20
5.639817570629382e-22	0.1688983107840864	0.621	0.295	2.0642296290260602e-17	IL15	IFNB	PBS	1.1959615463650406e-20
5.807630350067794e-22	-0.832954	0.45	0.671	2.1256507844283134e-17	NUSAP1	IFNB	PBS	1.230834270080089e-20
5.984140887150553e-22	0.31344147182303383	0.997	0.997	2.190255406105974e-17	RABAC1	IFNB	PBS	1.2675089155705866e-20
6.050549593447252e-22	-0.121308	0.201	0.488	2.214561656697629e-17	AC145207.5	IFNB	PBS	1.2808338095417172e-20
6.124765293417213e-22	-0.349602	0.361	0.627	2.241725345043634e-17	CENPN	IFNB	PBS	1.2957949971350486e-20
6.324871735577759e-22	0.123235	0.43	0.112	2.3149663039388158e-17	VSIG10L	IFNB	PBS	1.3373577723505582e-20
6.861409409740776e-22	0.28956493606644146	0.869	0.715	2.511344458059221e-17	IFI30	IFNB	PBS	1.449967931904862e-20
6.868750729162154e-22	0.24216081580428445	0.75	0.481	2.5140314543806406e-17	ZFHX3	IFNB	PBS	1.450144770415515e-20
6.870170301086044e-22	0.2297182194921014	0.726	0.505	2.5145510319005024e-17	SYTL1	IFNB	PBS	1.450144770415515e-20
7.740347702571896e-22	0.24732345495443908	0.932	0.858	2.83304466261834e-17	GSK3B	IFNB	PBS	1.6328787680797348e-20
8.044360448711065e-22	0.13008511801259812	0.426	0.122	2.9443163678327366e-17	STOML1	IFNB	PBS	1.6960347740971987e-20
8.413328393217357e-22	0.2484356520282286	0.963	0.902	3.079362325201485e-17	LAMTOR1	IFNB	PBS	1.7728050231442054e-20
8.433466327804641e-22	0.4342977624445161	0.972	0.834	3.0867330106397765e-17	HIST3H2A	IFNB	PBS	1.7760258979515404e-20
8.711335888961353e-22	0.1546474338332776	0.552	0.247	3.1884360487187446e-17	AC019080.1	IFNB	PBS	1.8334882396312503e-20
9.368897903876892e-22	0.33732623695567676	0.994	0.973	3.4291103217979815e-17	APH1A	IFNB	PBS	1.970753058504587e-20
1.0103134718979214e-21	0.2259744577715564	0.792	0.559	3.697848338493582e-17	MAP7D1	IFNB	PBS	2.1239795166534072e-20
1.0202976624433784e-21	-0.191207	0.426	0.739	3.7343914743090095e-17	CTSF	IFNB	PBS	2.1437379301429444e-20
1.024531826718274e-21	-0.277908	0.966	0.976	3.7498889389715537e-17	VCP	IFNB	PBS	2.1513992765183903e-20
1.0373524990409383e-21	-0.275203	0.874	0.956	3.7968138817397385e-17	MAZ	IFNB	PBS	2.1770721798966392e-20
1.039506469852778e-21	-0.290954	0.368	0.637	3.804697630308154e-17	IGFBP2	IFNB	PBS	2.1803424815519503e-20
1.045869442319206e-21	0.2890670371876978	0.992	0.976	3.8279867458325257e-17	VPS29	IFNB	PBS	2.1924322713817446e-20
1.0542519142434787e-21	-0.171431	0.106	0.342	3.8586674313225556e-17	IQGAP3	IFNB	PBS	2.2087392280037532e-20
1.0590732080016475e-21	-0.225697	0.19	0.464	3.87631384860683e-17	AQP1	IFNB	PBS	2.217570851605738e-20
1.0718097067582466e-21	0.23054097451168704	0.87	0.671	3.922930707705858e-17	UBA6	IFNB	PBS	2.2429563794773344e-20
1.12148327723347e-21	0.23500091304506304	0.526	0.241	4.104740943002223e-17	FSTL3	IFNB	PBS	2.3455662531441278e-20
1.136165575168158e-21	0.2601522707105126	0.917	0.824	4.158479621672975e-17	NCK1	IFNB	PBS	2.374916974113635e-20
1.2538350826933776e-21	0.2690235034332633	0.942	0.837	4.5891617861660305e-17	TRNT1	IFNB	PBS	2.6193845811449948e-20
1.2621396003448203e-21	0.2909620376681522	0.742	0.492	4.6195571512220767e-17	PRLR	IFNB	PBS	2.6352294074284523e-20
1.279456373103582e-21	0.15884157316997338	0.37	0.081	4.68293827119642e-17	SLC16A3	IFNB	PBS	2.6698621842624974e-20
1.2922530004955398e-21	0.24130660982815663	0.888	0.753	4.7297752071137245e-17	SNRNP27	IFNB	PBS	2.6950286080420087e-20
1.331276928699645e-21	0.26642298262104624	0.992	0.99	4.872606686733571e-17	MRPL20	IFNB	PBS	2.774832965110234e-20
1.3352473123022023e-21	0.35109642484240733	0.948	0.953	4.887138687757291e-17	NOP16	IFNB	PBS	2.781524580396865e-20
1.3600788029739487e-21	0.2575174578834362	0.832	0.715	4.978024426764949e-17	NDUFAF2	IFNB	PBS	2.8316407433247725e-20
1.405723886878003e-21	0.24323030294073755	0.931	0.861	5.145089998362179e-17	AGPS	IFNB	PBS	2.925008526641375e-20
1.447145443167308e-21	-0.408678	0.746	0.885	5.2966970365366645e-17	SLC26A2	IFNB	PBS	3.0094869525776507e-20
1.4571761229423447e-21	0.27586407062930185	0.968	0.885	5.3334103275812754e-17	DESI2	IFNB	PBS	3.0286259668263916e-20
1.5626092689295727e-21	0.3006842520663887	0.982	0.936	5.71930618520913e-17	SELENOW	IFNB	PBS	3.2459172447270884e-20
1.5951480167649556e-21	-0.266357	1	1	5.838401256161413e-17	GNAS	IFNB	PBS	3.311628619490309e-20
1.6129377457207432e-21	0.20953893147418784	0.799	0.658	5.903513443112492e-17	ZFPL1	IFNB	PBS	3.346662949610257e-20
1.6171771136750255e-21	-0.516149	0.29	0.549	5.919029953761962e-17	PRC1	IFNB	PBS	3.353558047457202e-20
1.6242181150696854e-21	-0.266356	0.999	1	5.944800722966555e-17	YBX3	IFNB	PBS	3.366251825009374e-20
1.6519478759358918e-21	0.42445492493128345	1	1	6.046294420712956e-17	PFN1	IFNB	PBS	3.4217851843310454e-20
1.706647201758364e-21	1.1875807849064142	0.988	0.98	6.246499423155788e-17	IGFBP7	IFNB	PBS	3.5330879090247665e-20
1.7203517244393387e-21	0.2616105080330917	0.992	0.986	6.296659346620423e-17	EMC6	IFNB	PBS	3.559445645347893e-20
1.7283282940745302e-21	-0.221167	0.64	0.844	6.325854389142186e-17	MSI2	IFNB	PBS	3.5739290334136653e-20
1.747397779258542e-21	0.22307505343061795	0.841	0.631	6.39565061186419e-17	RYR1	IFNB	PBS	3.611321632899034e-20
1.7795274657549092e-21	0.28815723488443146	0.994	0.976	6.513248477409544e-17	RALY	IFNB	PBS	3.6756481249489524e-20
1.9561023965436578e-21	-0.122533	0.258	0.556	7.159530381589443e-17	DPCD	IFNB	PBS	4.038088201686093e-20
1.9585396537347012e-21	-0.311611	0.997	1	7.16845098663438e-17	ST13	IFNB	PBS	4.040840465972029e-20
1.9982344972446736e-21	0.1275151702037855	0.415	0.112	7.31373808336523e-17	GATA6	IFNB	PBS	4.120415821614214e-20
2.031218319578291e-21	-0.540323	0.397	0.658	7.434462171488502e-17	TK1	IFNB	PBS	4.186071042504787e-20
2.1863805486986107e-21	0.17199735501549343	0.743	0.468	8.002371446291785e-17	ABCF3	IFNB	PBS	4.503304134097797e-20
2.241706929506665e-21	-0.376538	0.268	0.525	8.204871532687345e-17	PRR11	IFNB	PBS	4.6146634042111054e-20
2.256929117417189e-21	0.3071768970721449	0.994	0.99	8.260586262658653e-17	N4BP2L2	IFNB	PBS	4.643387443877826e-20
2.303759084030111e-21	0.2906931330940995	0.739	0.522	8.43198862345861e-17	RCAN1	IFNB	PBS	4.7370722603700064e-20
2.387485600037874e-21	0.21274210699680973	0.768	0.529	8.738436044698622e-17	OSMR	IFNB	PBS	4.906477285063797e-20
2.4441684514253414e-21	0.35226590197869734	0.817	0.631	8.94590094906189e-17	TNFAIP2	IFNB	PBS	5.020146436061668e-20
2.4612288944149595e-21	0.2689212308646566	0.848	0.675	9.008343876448192e-17	CBX4	IFNB	PBS	5.052352146073019e-20
2.4733602729625043e-21	0.2579599019132533	0.92	0.786	9.052745935070061e-17	GSS	IFNB	PBS	5.0744091564294065e-20
2.5312191681427556e-21	0.21734458562362935	0.858	0.702	9.264515277319299e-17	YKT6	IFNB	PBS	5.188506164620302e-20
2.531808423270364e-21	-0.246736	0.057	0.258	9.26667201001186e-17	SHISA2	IFNB	PBS	5.188506164620302e-20
2.5573996728360968e-21	-0.130301	0.138	0.397	9.360338542547398e-17	NR4A1	IFNB	PBS	5.238018210714828e-20
2.5892374326767997e-21	-0.141064	0.178	0.458	9.476867927340355e-17	BLM	IFNB	PBS	5.300261704329058e-20
2.686303500587469e-21	0.2426397274630427	0.863	0.753	9.832139442500196e-17	MTHFD1L	IFNB	PBS	5.495885658189042e-20
2.7347018293458182e-21	0.20033904335392388	0.514	0.197	1.0009282165588628e-16	DUSP5	IFNB	PBS	5.591777746138899e-20
2.8382887478689923e-21	0.23985595828238448	0.913	0.817	1.0388420646075297e-16	GATAD1	IFNB	PBS	5.800346536055444e-20
3.1208426390231862e-21	0.2344527007888216	0.91	0.719	1.1422596143088763e-16	STX8	IFNB	PBS	6.374216597705783e-20
3.1670339980497084e-21	0.2463654179845728	0.971	0.922	1.1591661136261738e-16	UBE2A	IFNB	PBS	6.464953227139842e-20
3.1985262589999558e-21	-0.171055	0.494	0.725	1.1706925960565741e-16	RBM14	IFNB	PBS	6.525599755053367e-20
3.244451656963701e-21	0.25519249052228865	0.943	0.881	1.1875017509652842e-16	MANBAL	IFNB	PBS	6.615608640475121e-20
3.254389543495685e-21	-0.442885	0.636	0.786	1.1911391168148558e-16	C1QL1	IFNB	PBS	6.632177710550422e-20
3.3306242753956473e-21	0.17326609535709192	0.717	0.464	1.219041791037561e-16	ANAPC10	IFNB	PBS	6.783760662423823e-20
3.432965338502924e-21	0.1962666066409855	0.807	0.61	1.2564996435454551e-16	PPIL1	IFNB	PBS	6.988318373445246e-20
3.4841651180956375e-21	0.2686838280813515	0.946	0.939	1.2752392748741844e-16	PSMG1	IFNB	PBS	7.088600749717533e-20
3.5440131665583246e-21	0.1689682612130204	0.617	0.325	1.2971442590920123e-16	ARFRP1	IFNB	PBS	7.206356994955624e-20
3.7499980444842865e-21	0.20317981966891183	0.801	0.6	1.372536784261694e-16	COQ9	IFNB	PBS	7.620970484518012e-20
3.924653097254918e-21	0.188526	0.792	0.58	1.4364622801262722e-16	CCDC28A	IFNB	PBS	7.97148879093381e-20
3.950050273530203e-21	0.16745796829412585	0.699	0.417	1.4457579006147896e-16	ATG13	IFNB	PBS	8.01862396347637e-20
4.308893380978095e-21	0.27329097286440374	0.994	0.983	1.5770980663717926e-16	ATP6V0B	IFNB	PBS	8.742228749289317e-20
4.394714160282316e-21	0.15032649634195067	0.531	0.217	1.6085093298049303e-16	DUSP16	IFNB	PBS	8.911409029390196e-20
4.487201801255654e-21	0.22597762244708708	0.927	0.814	1.642360731277582e-16	FAM104A	IFNB	PBS	9.093913240739657e-20
4.522872717361618e-21	0.2985262286612703	0.949	0.868	1.6554166432815258e-16	ANKLE2	IFNB	PBS	9.161132502941484e-20
4.592115595268968e-21	0.2638495457729505	0.975	0.915	1.680760229024395e-16	UPF2	IFNB	PBS	9.296240204780945e-20
4.652167592487286e-21	0.22367527697618445	0.807	0.597	1.7027398605262715e-16	KCTD1	IFNB	PBS	9.412602877425492e-20
4.8067151432728604e-21	0.3069630138054841	0.927	0.793	1.7593058095892995e-16	SRGAP1	IFNB	PBS	9.719921599940882e-20
4.8378173796717465e-21	0.2937678649131866	0.952	0.932	1.7706895391336563e-16	PARD3	IFNB	PBS	9.777413247562984e-20
4.97750316452302e-21	-0.196783	0.16	0.414	1.8218159332470703e-16	BUB1B	IFNB	PBS	1.0054171817036812e-19
4.9873459573944055e-21	0.44156876332962103	1	1	1.8254184938659267e-16	ITM2B	IFNB	PBS	1.0068496932520279e-19
5.054067035216002e-21	0.19285916771276487	0.79	0.58	1.8498390755594087e-16	ARL14EP	IFNB	PBS	1.0197569325024304e-19
5.200221170607691e-21	0.15689505131332304	0.581	0.278	1.903332950654121e-16	GCC1	IFNB	PBS	1.0486682923714166e-19
5.424396465921731e-21	0.22709992314380273	0.888	0.766	1.9853833504920128e-16	POLR2C	IFNB	PBS	1.0932727700947205e-19
5.452459367347335e-21	-0.336843	1	1	1.9956546530427983e-16	SNHG6	IFNB	PBS	1.0983239697538789e-19
5.845371106299744e-21	0.27059025381366253	0.956	0.868	2.139464278616769e-16	NAGK	IFNB	PBS	1.1768230355427773e-19
5.8997511776951934e-21	0.10766683937996784	0.388	0.095	2.159367928548218e-16	B3GALNT1	IFNB	PBS	1.1871181575306312e-19
5.9044797375754564e-21	0.24954511142418645	0.899	0.746	2.161098628749993e-16	CTNNBIP1	IFNB	PBS	1.1874168289835125e-19
6.0577970797087974e-21	0.25327392142433935	0.959	0.936	2.217214309144217e-16	ACBD3	IFNB	PBS	1.2175806200682137e-19
6.1272467849789514e-21	-0.204942	0.356	0.61	2.242633595770146e-16	FADS2	IFNB	PBS	1.2308636639792245e-19
6.238609342461463e-21	0.4606177780802676	0.996	0.997	2.2833934054343203e-16	BASP1	IFNB	PBS	1.2525471231126276e-19
6.471837897004348e-21	0.4685801343631773	1	0.997	2.368757388682561e-16	MCL1	IFNB	PBS	1.298660849058422e-19
6.6586883305050966e-21	0.1745169583015186	0.585	0.298	2.4371465158481704e-16	AP5B1	IFNB	PBS	1.3354227484099562e-19
6.6635986291193925e-21	0.1765579863074772	0.75	0.515	2.438943734243989e-16	ABRAXAS2	IFNB	PBS	1.3356756485454486e-19
6.811370556424869e-21	0.28384079345097124	1	1	2.493029737357066e-16	OAZ1	IFNB	PBS	1.3645482963092866e-19
6.914431831222266e-21	0.1728453154735961	0.437	0.146	2.5307511945456614e-16	TMCC3	IFNB	PBS	1.384437196140953e-19
7.073575249966237e-21	0.263304	0.997	0.993	2.588999277240142e-16	SRSF11	IFNB	PBS	1.4155272155495584e-19
7.097140033976719e-21	0.28872957240228714	0.994	0.993	2.597624223835819e-16	PPIG	IFNB	PBS	1.4194667889813218e-19
7.162795173013935e-21	0.2307477022598095	0.884	0.749	2.62165466127483e-16	PKP3	IFNB	PBS	1.431815762575003e-19
7.40981493968903e-21	0.2982352873792711	0.989	0.969	2.712066366075582e-16	ARF6	IFNB	PBS	1.4803855710019552e-19
7.476760456374236e-21	-0.284228	0.983	0.997	2.736569094637534e-16	LSM7	IFNB	PBS	1.4929454962561561e-19
7.64099227168005e-21	-0.195447	0.367	0.658	2.7966795813576153e-16	HR	IFNB	PBS	1.5249070781666385e-19
7.815313007930745e-21	0.10580385272163469	0.288	0.024	2.860482714032732e-16	LMO2	IFNB	PBS	1.5588461656854125e-19
8.447990859791085e-21	0.2715607515848904	0.927	0.773	3.0920491345921347e-16	SHROOM3	IFNB	PBS	1.6841226223268709e-19
8.47653823199562e-21	0.20955065277326196	0.819	0.634	3.102497758292717e-16	UBE2F	IFNB	PBS	1.6888937170891218e-19
8.549251073902697e-21	0.2038156491751189	0.863	0.675	3.1291113855591264e-16	IMPA1	IFNB	PBS	1.7024545079211786e-19
8.713638731901846e-21	-0.302807	0.986	0.993	3.1892789122633947e-16	PCBP2	IFNB	PBS	1.7342462818180502e-19
8.822419145905081e-21	0.2036835602213111	0.786	0.597	3.229093631592719e-16	TTC9C	IFNB	PBS	1.7549421910829994e-19
8.971563356322618e-21	0.12244531711466092	0.276	0.017	3.283681904047641e-16	ECM2	IFNB	PBS	1.7836403606994248e-19
9.1114353838128e-21	0.16039991472496143	0.611	0.312	3.3348764648293233e-16	KIAA1211L	IFNB	PBS	1.810464964619611e-19
9.148658587372336e-21	0.14855183517790774	0.531	0.227	3.348500529564148e-16	SCAMP1-AS1	IFNB	PBS	1.816874948217118e-19
9.188214903235798e-21	0.24423421387929067	0.967	0.932	3.362978536733334e-16	MRPS33	IFNB	PBS	1.823741071981201e-19
9.341078659484438e-21	-0.656445	0.977	0.99	3.418928200157899e-16	DUT	IFNB	PBS	1.853077615261734e-19
9.365835184133694e-21	-0.736506	0.371	0.6	3.427989335744773e-16	CDKN3	IFNB	PBS	1.8569823053872009e-19
9.632156690496086e-21	0.29104566842179447	0.971	0.932	3.525465670288472e-16	CCAR1	IFNB	PBS	1.9087523932260272e-19
1.0445124926937552e-20	-0.500696	0.308	0.553	3.8230201745084135e-16	ANLN	IFNB	PBS	2.068733860664726e-19
1.0509280317161696e-20	0.2632817810614364	0.986	0.939	3.8465016888843525e-16	SLC52A2	IFNB	PBS	2.0803145964761238e-19
1.065674168104652e-20	-0.310757	0.8	0.892	3.900474022679837e-16	RPS6KA5	IFNB	PBS	2.1083643365836956e-19
1.0861518934066363e-20	0.3248426009264225	0.993	0.997	3.97542454505763e-16	DDX21	IFNB	PBS	2.1477172042450732e-19
1.113443378160216e-20	0.20633788221718705	0.874	0.678	4.0753141084042074e-16	TNFRSF1A	IFNB	PBS	2.2004935790519477e-19
1.1440713095704772e-20	-0.286624	0.994	1	4.1874154001589037e-16	ATP5MF	IFNB	PBS	2.2598032380781987e-19
1.1566796277842075e-20	0.2420212155784942	0.992	0.976	4.2335631056529784e-16	NDUFA8	IFNB	PBS	2.2834752457675176e-19
1.1603828744226112e-20	-0.159899	0.058	0.258	4.2471173586742005e-16	KIF20A	IFNB	PBS	2.2895511367515897e-19
1.1838702685890488e-20	0.17044803456364402	0.771	0.519	4.3330835700627773e-16	PUS3	IFNB	PBS	2.3346355442148585e-19
1.1999409921516787e-20	0.22456343562051712	0.85	0.702	4.39190402537436e-16	BRMS1	IFNB	PBS	2.365053325457383e-19
1.2407550566876928e-20	0.2423	0.899	0.814	4.541287582982624e-16	TMEM70	IFNB	PBS	2.444180615168259e-19
1.2692628667678511e-20	-0.208416	0.534	0.763	4.645629018657012e-16	RTL10	IFNB	PBS	2.4989935549526686e-19
1.2756820653798223e-20	0.2685951993292959	0.974	0.929	4.669123927496688e-16	ARL8B	IFNB	PBS	2.5102816814498325e-19
1.2961859737316326e-20	0.23443803041874023	0.895	0.759	4.744170282455148e-16	TRAF4	IFNB	PBS	2.5492586149678393e-19
1.3415680494473995e-20	-0.225399	0.266	0.553	4.910273217782429e-16	NPR3	IFNB	PBS	2.6370962501516796e-19
1.3473526345684118e-20	0.28470973647221853	0.91	0.793	4.931445377783844e-16	PRPF3	IFNB	PBS	2.6470452913493524e-19
1.3925669793463245e-20	0.21149804399787997	0.906	0.817	5.096934401105482e-16	MRPL35	IFNB	PBS	2.7344068675458595e-19
1.4176847043948002e-20	-0.188238	0.505	0.732	5.188867786555409e-16	JRK	IFNB	PBS	2.7822347380994147e-19
1.4413239638440868e-20	0.23088632473324483	0.785	0.536	5.275389840065742e-16	CPNE8	IFNB	PBS	2.8271113826718867e-19
1.4535351919432587e-20	0.21616288870089412	0.873	0.753	5.320084156031521e-16	ATAD1	IFNB	PBS	2.848964414097045e-19
1.4540218916240758e-20	0.25861751742854167	0.979	0.959	5.32186552553328e-16	ATRAID	IFNB	PBS	2.848964414097045e-19
1.4556139042987414e-20	0.25341929046189704	0.972	0.946	5.327692451123824e-16	PAFAH1B1	IFNB	PBS	2.8505577587607406e-19
1.5033352068625704e-20	0.1911869380524719	0.673	0.4	5.5023571906376945e-16	UBASH3B	IFNB	PBS	2.942437000341013e-19
1.5061225559050854e-20	-0.0624059	0.015	0.166	5.512559166868203e-16	PLD5	IFNB	PBS	2.9463170319979706e-19
1.5452265153746248e-20	-0.382527	0.199	0.458	5.655683568922664e-16	NUF2	IFNB	PBS	3.021198487672363e-19
1.5923733847308487e-20	0.2058042659492451	0.796	0.631	5.828245825453379e-16	TP53RK	IFNB	PBS	3.1117169383093327e-19
1.664200799450489e-20	0.25821863392373173	0.81	0.624	6.091141346068735e-16	OXSR1	IFNB	PBS	3.250342233761332e-19
1.6791703964745194e-20	0.24145186536752936	0.905	0.769	6.14593156813639e-16	UBR2	IFNB	PBS	3.2778301696727397e-19
1.7699196115333734e-20	0.27377014581855424	0.844	0.746	6.478082770173301e-16	EGFL7	IFNB	PBS	3.4531358049964287e-19
1.7946649832041978e-20	0.1537981310699875	0.52	0.224	6.568653305025684e-16	STX11	IFNB	PBS	3.4995489105091547e-19
1.8717843972710947e-20	0.2655041642008421	0.982	0.936	6.850918072451934e-16	COPB2	IFNB	PBS	3.6479861940638624e-19
1.915216958248263e-20	-0.28517	0.377	0.624	7.009885588884468e-16	RRM1	IFNB	PBS	3.730646933945965e-19
1.9222611333500742e-20	-0.274142	1	1	7.035667974174607e-16	SERF2	IFNB	PBS	3.7423765820077695e-19
1.9352768977990194e-20	0.20544713621456503	0.858	0.708	7.083306973634193e-16	SUPT20H	IFNB	PBS	3.7657134362754866e-19
1.9482944547054894e-20	0.25347426639605375	0.924	0.803	7.130952533667562e-16	CCDC107	IFNB	PBS	3.789028976443976e-19
1.9542178281051676e-20	0.2419675439702934	0.779	0.597	7.152632672647724e-16	CT83	IFNB	PBS	3.7985303625319834e-19
1.9981667759909444e-20	-0.255313	0.859	0.963	7.313490216804455e-16	COL6A1	IFNB	PBS	3.8818950195352727e-19
2.082136574714235e-20	-0.247873	0.126	0.369	7.620828077111572e-16	DEPDC1	IFNB	PBS	4.0428796165048117e-19
2.097682491336672e-20	-0.350762	0.954	0.997	7.677727686541353e-16	CHCHD10	IFNB	PBS	4.0709054541576626e-19
2.2316782779558394e-20	0.26607003495693005	0.994	0.986	8.168165665146168e-16	CIAO2B	IFNB	PBS	4.328651650845877e-19
2.366639257261809e-20	0.2519375328702247	0.982	0.929	8.662136345503947e-16	MEA1	IFNB	PBS	4.587995945711837e-19
2.3940694927384322e-20	0.19599336763024677	0.826	0.603	8.762533750371935e-16	VPS4A	IFNB	PBS	4.63871559045629e-19
2.4011360935248522e-20	-0.287039	0.52	0.712	8.78839821591031e-16	BRI3BP	IFNB	PBS	4.64994614598429e-19
2.4056830961548642e-20	0.4885480999893707	0.446	0.173	8.805040700236419e-16	IGFBP6	IFNB	PBS	4.656288048776531e-19
2.420296904761317e-20	0.25505714381456007	0.87	0.698	8.8585287011168985e-16	CUL4B	IFNB	PBS	4.682097622154809e-19
2.4492253699760434e-20	0.2096683057626042	0.84	0.692	8.964409776649317e-16	RNF31	IFNB	PBS	4.735557198441266e-19
2.525933711010297e-20	-0.252266	1	1	9.245169975668789e-16	BTF3	IFNB	PBS	4.881293545759656e-19
2.878752276743539e-20	0.24516424114957897	0.888	0.753	1.053652120810903e-15	TARS2	IFNB	PBS	5.560169502959909e-19
2.942042965894469e-20	0.25796147098854727	0.959	0.932	1.0768171459470346e-15	RO60	IFNB	PBS	5.679415326724864e-19
3.137181973365492e-20	0.18487820282232492	0.748	0.498	1.1482399740715037e-15	ME2	IFNB	PBS	6.052925535432281e-19
3.1893623848878305e-20	0.1753016718789352	0.737	0.512	1.1673385264927948e-15	SNHG11	IFNB	PBS	6.150361045799762e-19
3.1962974148695165e-20	0.2005252132280228	0.877	0.732	1.1698768168163916e-15	UNC50	IFNB	PBS	6.160488766805644e-19
3.247316230973849e-20	-0.154497	0.214	0.485	1.1885502136987384e-15	C1orf21	IFNB	PBS	6.255527440519674e-19
3.3063527373478884e-20	0.23997154224347783	0.939	0.834	1.2101581653967005e-15	COPB1	IFNB	PBS	6.365903026810627e-19
3.3305343182715795e-20	0.2287701995548822	0.978	0.949	1.219008865830581e-15	RTF2	IFNB	PBS	6.409089725712833e-19
3.437329599074045e-20	0.44429187480510746	0.85	0.729	1.2580970065570913e-15	PLK2	IFNB	PBS	6.6111245746562865e-19
3.444314951454851e-20	-0.113935	0.083	0.312	1.2606537153819901e-15	HEY2	IFNB	PBS	6.621080437930619e-19
3.466917671946019e-20	-0.22018	0.727	0.885	1.2689265371089626e-15	CFAP36	IFNB	PBS	6.661031690860694e-19
3.622360366189007e-20	0.23492418521682415	0.826	0.671	1.3258201176288384e-15	FAM200B	IFNB	PBS	6.956034195324441e-19
3.737175690350702e-20	0.28423910044853684	0.978	0.973	1.3678436744252605e-15	MPHOSPH10	IFNB	PBS	7.17275130794578e-19
3.753509832220304e-20	0.2503396220165499	0.981	0.966	1.3738221336909537e-15	NDUFS3	IFNB	PBS	7.2003256482754355e-19
3.835151215668875e-20	0.4181988624025945	0.334	0.064	1.4037036964469652e-15	SERPINE1	IFNB	PBS	7.353083794902906e-19
3.8489245648681454e-20	-0.231288	0.272	0.569	1.40874487998739e-15	CDT1	IFNB	PBS	7.375627643913035e-19
3.912238515079375e-20	0.2348902291673576	0.712	0.471	1.4319184189042025e-15	SNX21	IFNB	PBS	7.493032019383579e-19
4.1109540563197414e-20	0.20666906896062096	0.876	0.746	1.5046502941535884e-15	TSSC4	IFNB	PBS	7.869509906661027e-19
4.15115099235421e-20	0.1752405336513349	0.748	0.525	1.5193627747115646e-15	OSBPL11	IFNB	PBS	7.942304101994586e-19
4.217876242632339e-20	0.28976704049986657	0.983	0.963	1.5437848835658626e-15	MRPS12	IFNB	PBS	8.06575174276835e-19
4.2376981227595456e-20	0.2413411442830583	0.975	0.912	1.5510398899112213e-15	DDRGK1	IFNB	PBS	8.099425012591233e-19
4.261021578908229e-20	-0.0575289	0.019	0.173	1.559576508096201e-15	AC007906.2	IFNB	PBS	8.1358395270992455e-19
4.2611962442144353e-20	0.32925752024560406	0.99	0.983	1.5596404373449253e-15	NAPRT	IFNB	PBS	8.1358395270992455e-19
4.2947420030495244e-20	0.2418572338927615	0.916	0.827	1.5719185205361564e-15	NGLY1	IFNB	PBS	8.195612724380377e-19
4.5409672777689864e-20	-0.376764	0.215	0.461	1.6620394333362265e-15	CEP55	IFNB	PBS	8.660966301908422e-19
4.5691624851689566e-20	-0.127583	0.222	0.485	1.6723591611966897e-15	HNRNPA1P48	IFNB	PBS	8.710203964566092e-19
4.585906281130144e-20	0.3012926988651201	0.99	0.939	1.678487557956444e-15	RPUSD3	IFNB	PBS	8.737571879002833e-19
4.654107656311346e-20	0.26743687679847006	0.997	0.993	1.7034499432865157e-15	TMEM165	IFNB	PBS	8.862902930731089e-19
4.6795176515825894e-20	0.16459291460843645	0.596	0.315	1.7127502556557438e-15	MST1R	IFNB	PBS	8.906657595713695e-19
4.749987710335072e-20	0.36372385357621606	0.855	0.708	1.73854300185974e-15	FRMD6	IFNB	PBS	9.036086288252287e-19
4.8360374549398164e-20	0.268412	0.926	0.814	1.770038068882522e-15	SLC38A2	IFNB	PBS	9.19500295523388e-19
5.016632722231748e-20	0.26958443625770023	0.999	0.997	1.836137742664042e-15	SSB	IFNB	PBS	9.533425455161172e-19
5.182121039490586e-20	-0.29518	0.266	0.505	1.8967081216639498e-15	MXD3	IFNB	PBS	9.842802914706536e-19
5.213371541303315e-20	0.10308978440061572	0.321	0.051	1.9081461178324267e-15	AC005736.1	IFNB	PBS	9.897023432740802e-19
5.243546636521836e-20	-0.165574	0.377	0.641	1.919190504433357e-15	COMTD1	IFNB	PBS	9.94914724952492e-19
5.295406224878241e-20	-0.274844	0.157	0.407	1.938171632367685e-15	NEK2	IFNB	PBS	1.0042340064081268e-18
5.337839279758741e-20	0.2901634449514444	0.972	0.942	1.9537025547844967e-15	HNRNPDL	IFNB	PBS	1.0117568901007234e-18
5.570939508500797e-20	0.21993469454852743	0.912	0.8	2.039019569506376e-15	SS18L2	IFNB	PBS	1.0553931519184142e-18
5.60364141849713e-20	0.2252819244487617	0.913	0.831	2.0509887955841346e-15	TNPO1	IFNB	PBS	1.061039211373065e-18
5.633345680054486e-20	0.23328008635756764	0.877	0.766	2.0618608523567426e-15	EMG1	IFNB	PBS	1.0661121263478504e-18
5.673507801423964e-20	0.20687451121318937	0.87	0.732	2.0765605903991848e-15	AMZ2	IFNB	PBS	1.0731579278548762e-18
6.092385238180806e-20	0.24807913282808913	0.999	1	2.2298739210265567e-15	RBIS	IFNB	PBS	1.1517943806955353e-18
6.114113121440985e-20	-0.0873808	0.142	0.397	2.2378265435786148e-15	MAPT	IFNB	PBS	1.1553053916255107e-18
6.242325817076933e-20	0.378028	0.83	0.678	2.2847536723083285e-15	CDC42EP1	IFNB	PBS	1.1789234635233894e-18
6.323842803397278e-20	-0.190774	0.379	0.658	2.3145897044714376e-15	TMEM121	IFNB	PBS	1.1937027872467447e-18
6.486338464919287e-20	-0.253844	0.899	0.953	2.3740647415451084e-15	MAN1A2	IFNB	PBS	1.2237447121366539e-18
6.631416226183618e-20	-0.0979352	0.13	0.369	2.427164652945466e-15	B4GALNT1	IFNB	PBS	1.2504712276895755e-18
6.682330451028213e-20	0.23069344178635964	0.939	0.905	2.4457997683808362e-15	THUMPD3	IFNB	PBS	1.2594231557058887e-18
6.924773687569677e-20	0.24199643166064916	0.852	0.698	2.5345364173873777e-15	RNF19A	IFNB	PBS	1.304444888001738e-18
7.268348835202279e-20	0.1961904540606022	0.785	0.542	2.660288357172387e-15	TMC4	IFNB	PBS	1.3684610890804455e-18
7.467950050829978e-20	0.21919554692966292	1	0.997	2.7333443981042796e-15	HNRNPK	IFNB	PBS	1.405318456608884e-18
7.522262938331439e-20	0.16947428140718615	0.743	0.505	2.7532234580586906e-15	OXSM	IFNB	PBS	1.4148116434011772e-18
7.593077205997337e-20	0.13067545406557834	0.463	0.176	2.7791421881670853e-15	PPCDC	IFNB	PBS	1.427397117702663e-18
7.792839950600799e-20	0.16239709576764785	0.626	0.353	2.852257350319399e-15	FUT1	IFNB	PBS	1.4641978184391166e-18
7.984966639215113e-20	0.2649250828411828	0.844	0.753	2.9225776396191236e-15	BYSL	IFNB	PBS	1.499526751985184e-18
8.172146672595675e-20	0.2615936897089506	0.982	0.956	2.991087403636743e-15	OS9	IFNB	PBS	1.5338909762239707e-18
8.446070392797442e-20	-0.413144	0.982	0.993	3.091346224467792e-15	SFPQ	IFNB	PBS	1.5844931955242395e-18
8.6825526662315e-20	0.2527294043001814	0.953	0.878	3.177901101367391e-15	YTHDC1	IFNB	PBS	1.6280231052087046e-18
8.696435081781513e-20	-0.286359	0.206	0.492	3.1829822042828516e-15	MCM10	IFNB	PBS	1.6297911952293146e-18
8.744160870837111e-20	0.2781375604227547	0.994	1	3.200450320335091e-15	EIF5B	IFNB	PBS	1.6378967862513256e-18
8.85036218228138e-20	0.20998095130768385	0.768	0.597	3.2393210623368077e-15	TMBIM1	IFNB	PBS	1.6569417198653748e-18
9.354740199534466e-20	-0.129377	0.148	0.393	3.4239284604316097e-15	SHCBP1	IFNB	PBS	1.7504746730222954e-18
9.97954413376741e-20	-0.253971	0.166	0.41	3.652612948400209e-15	NMU	IFNB	PBS	1.8664348228922887e-18
1.0015704494983464e-19	0.1141616602930605	0.276	0.024	3.665848002208898e-15	VILL	IFNB	PBS	1.872241063436618e-18
1.0197975485214045e-19	0.23564529438904436	0.963	0.902	3.732561007343193e-15	ERGIC2	IFNB	PBS	1.905339973120568e-18
1.029414568247748e-19	0.2589060377756588	0.959	0.892	3.767760261243582e-15	NAA50	IFNB	PBS	1.9223266638997867e-18
1.0404195241983129e-19	-0.217185	0.712	0.864	3.808039500518245e-15	CAT	IFNB	PBS	1.941886537745153e-18
1.0424122766409776e-19	0.17726072648027005	0.705	0.424	3.815333173733642e-15	APBB2	IFNB	PBS	1.944614257764344e-18
1.0451491633457016e-19	0.1663778816479463	0.615	0.339	3.825350452761602e-15	RARG	IFNB	PBS	1.9487266697715747e-18
1.0622000121002477e-19	0.2105127468443748	0.892	0.783	3.8877582642881156e-15	TWISTNB	IFNB	PBS	1.9795103178656395e-18
1.0706969715343652e-19	0.20396476818140305	0.87	0.753	3.91885798551293e-15	HIGD1A	IFNB	PBS	1.9943297636198118e-18
1.0988554431662265e-19	0.24841419114782504	0.992	0.973	4.021920807532705e-15	RAB18	IFNB	PBS	2.045737948897612e-18
1.1043900330463134e-19	0.26711633083050956	0.971	0.956	4.042177959952812e-15	RRP1	IFNB	PBS	2.0549964209216123e-18
1.1119249826819348e-19	0.25901503852100327	0.956	0.912	4.0697566291141486e-15	PTCD3	IFNB	PBS	2.0679657668262955e-18
1.1127764347001835e-19	0.2269029042948184	0.964	0.898	4.072873028646142e-15	FAM32A	IFNB	PBS	2.068498236996517e-18
1.1184244747549456e-19	0.10398294796559392	0.252	0.01	4.093545420050577e-15	APOL1	IFNB	PBS	2.0779418375891252e-18
1.1402432788553565e-19	-0.282504	0.811	0.946	4.1734044249384905e-15	SULF2	IFNB	PBS	2.117404578862755e-18
1.2314171806607784e-19	0.23352965907123557	0.983	0.976	4.507110022936515e-15	NOL7	IFNB	PBS	2.285552749967806e-18
1.2369931474251598e-19	0.2435757099729312	0.992	0.983	4.527518618890829e-15	PDAP1	IFNB	PBS	2.29473827617376e-18
1.2508553423531785e-19	0.2760325388662823	0.953	0.905	4.578255638546869e-15	CHD2	IFNB	PBS	2.3192784389801766e-18
1.3009836190404429e-19	0.24083546189288577	0.883	0.766	4.761730144049926e-15	DUSP3	IFNB	PBS	2.4110026045822408e-18
1.305311356768534e-19	0.21556855320167423	0.817	0.593	4.777570096908511e-15	MEAK7	IFNB	PBS	2.4177986320387197e-18
1.316081082978537e-19	0.27668716754321854	0.432	0.153	4.816988371809743e-15	FN1	IFNB	PBS	2.436514098032242e-18
1.3545806075629768e-19	0.29223828544774044	0.972	0.898	4.9579004817412506e-15	NR1D2	IFNB	PBS	2.5065219826801068e-18
1.3773849414917566e-19	0.27542473865778216	0.996	0.993	5.041366624353978e-15	CCT8	IFNB	PBS	2.5474313412602214e-18
1.4138566268023064e-19	0.2199079238621844	0.854	0.692	5.174856639759122e-15	XPOT	IFNB	PBS	2.6135639594743036e-18
1.5120424031290288e-19	0.25140703941589226	0.99	0.976	5.534226399692558e-15	MRPL57	IFNB	PBS	2.7936529024192617e-18
1.5248992427268672e-19	0.1782422557890878	0.734	0.488	5.581283718304606e-15	ACSS2	IFNB	PBS	2.815985730728863e-18
1.5304824666409808e-19	0.13007831756407717	0.505	0.203	5.601718876152654e-15	AC058791.1	IFNB	PBS	2.824870840218181e-18
1.5552969960690016e-19	0.2063761077739324	0.771	0.553	5.692542535312153e-15	PRKAG2	IFNB	PBS	2.8692250682016897e-18
1.56169178860658e-19	0.2062813440392827	0.73	0.515	5.715948115478943e-15	EXOSC9	IFNB	PBS	2.8795708390322127e-18
1.5798055870786857e-19	0.1220832935817023	0.404	0.122	5.782246429266697e-15	STBD1	IFNB	PBS	2.9115037408190827e-18
1.5878367552146594e-19	0.16527857630789464	0.739	0.488	5.8116413077611746e-15	TAF1A	IFNB	PBS	2.9248320622854432e-18
1.6464535193977828e-19	0.10642307273762884	0.303	0.041	6.026184526347825e-15	AC133644.2	IFNB	PBS	3.0312799428308973e-18
1.7081803700751369e-19	-0.188487	0.393	0.644	6.252110972512009e-15	DZIP1	IFNB	PBS	3.1433438775827087e-18
1.745393468327193e-19	0.28808996429678824	0.942	0.827	6.388314633424358e-15	ETS1	IFNB	PBS	3.2102083585047028e-18
1.7850790655222956e-19	0.24068695187045325	0.88	0.739	6.533567887718154e-15	ST14	IFNB	PBS	3.2815509230126337e-18
1.8384075295023726e-19	0.2482751859260467	0.948	0.878	6.7287553987316325e-15	SNAP29	IFNB	PBS	3.3778892563913817e-18
1.8486574944677158e-19	0.3306484774331073	0.983	0.959	6.766271295501287e-15	YEATS4	IFNB	PBS	3.3950182114908613e-18
1.880703621169589e-19	-0.228356	0.807	0.942	6.883563323842812e-15	ENOSF1	IFNB	PBS	3.452138076149855e-18
1.9058844404642092e-19	0.25755140809020294	0.964	0.925	6.975727640543053e-15	PSMD14	IFNB	PBS	3.49660533360554e-18
1.9169888360154114e-19	0.20464603172683635	0.819	0.678	7.016370838700007e-15	BET1	IFNB	PBS	3.5152158510521074e-18
[truncated: 364,014+ more rows]
