# Supplementary material for: TNBC response to paclitaxel phenocopies interferon response which reveals cell cycle-associated resistance mechanisms
Source: Sci Rep. 2025 Feb 4;15:4294. doi: 10.1038/s41598-024-82218-9 (PMC11794704; doi:10.1038/s41598-024-82218-9)
Supplement: Supplementary file 4 — Supplementary Information 4. [file 41598_2024_82218_MOESM4_ESM.xlsx]

## Sheet: supplementary_information_4
# TNBC response to paclitaxel phenocopies interferon response which reveals cell cycle-associated resistance mechanisms
# Nicholas L Calistri1, Tiera A. Liby1, Zhi Hu1, Hongmei Zhang1, Mark Dane1, Sean M. Gross1, Laura M. Heiser1,2,# (1 Biomedical Engineering Department, Oregon Health & Science University, Portland Oregon 2 Knight Cancer Institute, Oregon Health & Science University, Portland Oregon # Corresponding author: heiserl@ohsu.edu)
# Supplementary Information 4
feature	logFC	statistic	auc	pval	padj
RERE	-0.145081	101632	0.4147821650851954	3.4551618696337255e-6	2.553112904538701e-5
RNF165	-0.012156	123400	0.5036200387715539	0.8437703296385737	0.9051750087284195
PHF7	-0.0822265	104498	0.42647689011325374	6.209419338315319e-5	3.332043497161341e-4
CIDEA	-0.161312	116462	0.4753066013672074	0.17864353653503853	0.3072903965018419
TENT2	-0.162033	98273	0.40107335986123865	7.107038739646871e-8	7.878836491298789e-7
SLC17A3	0.020173524089306838	130756	0.5336455463728191	0.0668667	0.14119235344669637
SDS	0.0842654	136550	0.5572880318334864	0.00180618	0.00651381
ATP6V1C2	0.3239636399273529	167225	0.6824813794510765	2.797048962477912e-23	5.8187180814323654e-21
F3	-0.107424	109047	0.44504438322620143	0.00275949	0.00936692
FAM71C	0.0178718	131122	0.5351351902867054	0.055657239488589576	0.12162977183555318
LIN52	0.00251485	121756	0.4969146005509642	0.8666216761104506	0.9183811264613658
PCOTH	0.0196887	128570	0.5247219671462096	0.17814150479453716	0.3066079238705132
GRM1	-0.0118711	117922	0.4812651770227528	0.3075490052202854	0.4612330123161658
FXN	0.0699386	145433	0.5935435159677583	3.483306891266913e-7	3.289216192323231e-6
SLC9A1	0.21746477930951436	147366	0.6014325068870523	3.296017958842777e-8	3.987888316138142e-7
PML	0.047679110359077015	124813	0.5093888378736864	0.6091404585617959	0.7395073261894439
CD164	-0.161913	107012	0.436741	5.697689248587447e-4	0.00236576
MOB3A	-0.0505214	113172	0.46187940006121825	0.0378638	0.0882912
HGC6.1.1	0.00878266	114479	0.46721354963779205	0.0741359	0.15378604545185803
OR1J2	0.00895147	128343	0.5237955310682584	0.1949629755334987	0.32810881477641063
GNG5	0.0769091	133188	0.5435690235690236	0.0176394	0.046594180340431654
TAF15	-0.0216077	118896	0.48523824099581675	0.4214169701811746	0.5775365319345591
EXTL3	-0.0150137	119060	0.4859096010611162	0.4428462028725972	0.597703
CNPY3	-0.0686066	114648	0.46790531578410366	0.0804479	0.16407482987893077
FAM174C	0.021433908752885422	125770	0.5132966023875115	0.46896899038455025	0.621603
LOC154449	-0.00399898	119472	0.4875910621365167	0.4991636891932251	0.6479751755225903
GATD3A	0.029692	126756	0.5173186409550046	0.3455587345071222	0.5016667322079826
P2RX1	-0.0818608	103590	0.42277318640955003	2.5941428747973622e-5	1.5441398770363158e-4
LRR1	0.00271652	124760	0.5091704928068564	0.6174923248020904	0.7459597076167467
ATP1B2	0.0024025	122856	0.5014018977655341	0.9392197933400621	0.9648714602913953
UBLCP1	-0.228667	92080	0.375798	1.3314734729828834e-11	3.431700340543874e-10
LINC00937	-0.00887747	115268	0.4704356698296092	0.1073402518606819	0.20613655940879066
IFNL3	0.011295744183307477	125708	0.5130415263748597	0.477541	0.6294041922055421
DES	-0.0156697	120504	0.4918008366493215	0.655237	0.7766913168892382
HERC2P9	9.30662493140666e-4	123019	0.502067	0.9104379382155046	0.9480105340619792
PRR16	-0.0170015	121198	0.49463524130190795	0.7702037515860577	0.8579000100303206
HIPK2	-0.00408493	122352	0.49934496479951024	0.9716262251595994	0.9831030747098493
SHMT2	0.12402741802357653	139741	0.5703132333435363	1.2821276561797676e-4	6.318282940908127e-4
MRPS5	0.0796265	137069	0.5594082236506479	0.00121274	0.00461788
SNORD36C	-0.0100442	119059	0.48590551984491376	0.44271413891159145	0.5975644299517092
SPN	-0.0450017	116404	0.4750698908274666	0.1745154249017625	0.30169133956348954
CHRNA6	6.325144704462105e-4	124818	0.5094072033465973	0.6084402416706091	0.7391854601596274
TBC1D22A	-0.0236934	116048	0.4736169778594021	0.15072437988892812	0.26914407749807984
RPL35	-0.12853	106844	0.436056	4.959052061287765e-4	0.00210056
SSTR4	0.0087225	129016	0.5265421895724927	0.14827615009734538	0.26584345243216145
ST6GALNAC4	-0.0440449	114348	0.466679	0.06954	0.14585507959438868
TM2D1	-0.196714	103994	0.42441995714722985	3.842526375714684e-5	2.1760440339359794e-4
RASD2	0.5103858428162757	154708	0.6313967962452811	8.240181522869339e-13	2.7767368711857386e-11
UBE2DNL	0.011736415741522066	127872	0.5218753188450158	0.23348014764861474	0.3756281384242668
TFAP2D	-0.00888106	119255	0.48670543822058976	0.46903727561851777	0.6216123839478253
ITGA10	-0.200126	96552.5	0.39405162738496075	7.884053912251056e-9	1.1046887086533491e-7
ETFRF1	-0.189351	97017	0.39594735231098865	1.4476279762186044e-8	1.907743474542255e-7
PLPPR1	-0.017725	122158	0.4985552494643404	0.9373629464224464	0.9639839784460459
MARS2	0.00381155	120968	0.4936986021834507	0.7315026848357499	0.8320210464040634
MAGEC1	0.0187089	125856	0.5136455463728191	0.457382	0.6111718137405633
PDIA6	0.16677714049949977	141353	0.5768921538618508	2.811500777045994e-5	1.6585088640519872e-4
FLJ41130	-0.0133148	115641	0.47195592286501376	0.12664778795957135	0.23485250619717857
CYP2B6	-0.0266584	115133	0.4698826650341802	0.10092489272192448	0.19646288436187095
SLC25A25	0.12172564544351872	137828	0.562506	6.626185939958594e-4	0.00270555
FGFBP2	-0.0171472	120208	0.49059687786960515	0.6085958393125115	0.7391982946716813
LRRC23	-0.0328066	115302	0.47057034996428937	0.10895056496252238	0.20850231558161494
PNCK	0.22298955864560988	141939	0.5792837465564739	1.5709989313457526e-5	9.88212132469789e-5
RPS24	0.0043551	122526	0.5000530558106315	0.9977828344918868	0.9986155447612222
NRDE2	-0.0557635	115221	0.4702418120599939	0.10505541336347136	0.2026077858252264
GLT8D2	-0.283291	100700	0.41098051219263343	1.2421142590228634e-6	1.0314860854867256e-5
CASC2	0.013301991720159556	129014	0.5265319865319865	0.14843212391318944	0.2660295129862148
CRACR2B	0.3623520355934282	143509	0.5856912559942863	3.048721427079781e-6	2.289294308216867e-5
REEP3	0.013490710960602392	125652	0.5128109376594225	0.4853627898995722	0.6365858979466404
ECI2	-0.442477	88227	0.3600734618916437	2.5032328410771806e-14	1.1315611514643122e-12
BTBD3	0.10155905441748203	140194	0.5721640648913376	8.470577497145361e-5	4.385216811274217e-4
RBM17	-0.12275	99862	0.4075584124068973	4.773453718935462e-7	4.350308492084813e-6
LINC01140	0.0131162	128904	0.5260850933578206	0.15538966881748353	0.27537631938300045
TRNAU1AP	-0.0266352	111798	0.4562738496071829	0.017234748137640095	0.045685191819278194
IL21R	-0.0692829	117912	0.4812223242526273	0.3064437105158416	0.4602186317706419
RASSF4	-0.0609413	117762	0.48061218243036424	0.2909923103984696	0.4427539904967318
PCDHA9	0.00924294	130582	0.5329333741454954	0.0728489	0.15145520385778372
PLXNB2	0.1918736929806375	146838	0.5992796653402714	6.38490731611434e-8	7.164460341367217e-7
OR8H2	0.00558084	125734	0.5131496786042241	0.4738959457105489	0.6260978967792729
ANTXR2	-0.231344	99154	0.40466891133557803	2.0738525825226156e-7	2.060414855566669e-6
GALK2	0.047141517809456523	127703	0.5211835526987042	0.24859803207222536	0.39324709705659133
FAM90A13	0.00312367	125053	0.5103683297622692	0.5723092113701437	0.7104900677264109
MIEN1	0.17347694825649462	132629	0.5412876237118661	0.0245231	0.0616843
TMEM59	-0.0801079	114195	0.4660544842363024	0.0644698	0.13715387609806956
BCAN	-0.0119169	117144	0.47809203142536477	0.23278303072329315	0.3750096916124676
TXNDC11	0.0638767	137089	0.5594898479746965	0.00119398	0.00455326
DOCK2	-0.24971	105320	0.42983164983164984	1.3238800823817224e-4	6.500468024931641e-4
ARFIP1	-0.104139	109134	0.4454014896439139	0.00294059	0.00991398
LARGE1	0.0537907	130304	0.5317967554331191	0.0832976	0.1686216872321666
PDXDC2P-NPIPB14P	0.1749829436603889	139743	0.5703213957759412	1.2798202253743945e-4	6.308436879764938e-4
RBMY1F	-0.00737905	120564	0.4920477502295684	0.6649788024573924	0.7841357421307686
SRF	0.1747634424904536	144604	0.5901601877359454	9.06442497097989e-7	7.738544048717213e-6
SLITRK3	0.0021249	126408	0.5158983777165596	0.3865577625511607	0.5432379799086112
ACMSD	-0.208423	103189	0.4211366187123763	1.742264298755481e-5	1.0822529633981715e-4
KRT8	0.643155	157189	0.6415222936435058	1.2716863019695424e-14	6.001358481077097e-13
H2BC18	0.061311271701782744	139175	0.5680032649729619	2.121921830813592e-4	9.903759241024885e-4
ATG10	0.014966855872881268	125204	0.5109845934088358	0.549692	0.6922413866539661
ADAMTS6	-0.0128183	119136	0.48621773288439957	0.45288633182446647	0.6072340445186056
CREB3L2	0.14003308195243136	135050	0.5511702887460463	0.00531746	0.016665182221507497
PANX3	0.011459108309217036	128734	0.525393	0.166644	0.29084563625231086
STATH	-0.00299608	120261	0.4908111417202326	0.6167879373488236	0.7454179666091925
LINC00472	-0.0803503	105526	0.4306764615855525	1.5939502726894427e-4	7.704092984665639e-4
HERC2P7	0.00297394	123572	0.5043240485664728	0.8138822589839214	0.8858845495945118
CD52	-0.299878	111138	0.453578	0.011455324702561196	0.0322613
ASB16-AS1	-0.00554423	119276	0.4867931843689419	0.4719765136525719	0.6242092853344252
SLC6A17	0.00740806	131115	0.5351086623813897	0.0558422	0.12196867053869573
ARPC5	-0.0453227	118308	0.48284052647689013	0.35001053552230177	0.5061832154141425
GABRA2	-0.0197552	122487	0.4998959289868381	0.9955656859396326	0.9972777928091239
AFAP1L1	-0.045053	117442	0.4793082338536884	0.2597536617116312	0.40642695759643493
YIPF1	-0.041604	116806	0.476713	0.20466954645088267	0.34025915709811183
ZNF385A	0.0744458	130180	0.531291	0.0883253	0.17658989539683465
F11	0.010503268274546507	125873	0.5137149270482604	0.45509754001300734	0.6093172357158456
DHX35	0.0941855	148414	0.605708	8.521549739878217e-9	1.1858623518559537e-7
SUV39H1	0.22465164757962608	155729	0.6355637179879604	1.535202409762473e-13	5.961556481490959e-12
FUBP1	-0.0120768	119634	0.48825017855320885	0.5222349563309021	0.6693998329574264
H1-6	-0.00852024	117708	0.4803897561473319	0.2854921756826409	0.4363392297505061
SLC7A1	0.0989063	131287	0.5358106315682073	0.0511164	0.11333432699235645
PRDM4	0.023058160012440432	127650	0.5209692888480767	0.25341643765826194	0.39904231980682675
KIAA1109	-0.00493977	119916	0.48940108152229367	0.5637948219359938	0.7036046252256015
ZNF687-AS1	0.0763763	141857	0.5789490868278747	1.7059657366598415e-5	1.0629438714328909e-4
LOC142937	0.021028165079226113	132004	0.5387348229772472	0.0348771	0.0824202
SEPTIN11	-0.236562	101922	0.4159636771757984	4.708697513275436e-6	3.373022354291859e-5
HAUS3	-0.00672065	118122	0.48208142026323847	0.32910530964707774	0.4852792200587995
DPY19L2P2	0.021041660716496935	126097	0.5146291194776044	0.42560207285109514	0.5815125969583322
MEIS2	-0.03639	119346	0.4870788695031119	0.4816161929107392	0.6330567118738617
MKI67	0.0780227	138398	0.5648321599836751	4.1350717521005433e-4	0.00179137
RNF157	-0.0547598	111760	0.45611672278338944	0.0168383	0.044809058410430785
CISD1	-0.164943	106325	0.4339353127231915	3.201245683211316e-4	0.00142934
CCDC179	0.0147417	131832	0.5380348943985308	0.0382974	0.0890984
ZNF692	0.2535655655509288	156268	0.637761	6.200148246192388e-14	2.6170273767106458e-12
RIPPLY2	-0.0777294	116192	0.47420467299255176	0.16003151257392267	0.2816681888278767
CHST6	0.0343362	127924	0.5220855014794409	0.22901865871677518	0.37079124803517277
CEBPB	0.39572873148232546	159193	0.6497010509131721	3.516368213212459e-16	2.320329707608599e-14
MEFV	0.00709953	126082	0.5145699418426691	0.42747692422182315	0.5833705103494417
MRPL36	0.15578307544199532	142954	0.5834261810019385	5.5162008696728486e-6	3.863235559258686e-5
GRASP	-0.00777891	120422	0.49146617692072236	0.6421262756768416	0.7668577342993246
TBC1D19	-0.116012	100536	0.4103071115192327	1.0317758298081094e-6	8.710067843601627e-6
HIC1	-0.0223364	119426	0.48740332619120497	0.49269278406472977	0.6422332345733789
RNF13	-0.124002	105343	0.4299275584124069	1.3522131581146922e-4	6.630007131910589e-4
UBE2F	0.0613761	131946	0.5385001530456076	0.035993574991298155	0.084627
BRF2	0.022545915440264075	123104	0.5024160799918376	0.8953851425656305	0.9379896665888449
MASTL	0.17828250993670824	147628	0.6024997449239874	2.3630758663903134e-8	2.951962480888439e-7
PRR30	0.00176164	124382	0.5076277930823385	0.677866	0.7934582999799026
GALNT9-AS1	-0.00390518	120212	0.49061320273441483	0.6092182872306415	0.7395577719287298
CLDN3	0.8230514202476051	177304	0.7236139169472503	3.9638026007869705e-34	4.0405021811121985e-31
HDAC3	-0.064292	103914	0.4240955004591368	3.5584548255029656e-5	2.0366709300260796e-4
LYZL4	0.013978284288359788	127644	0.5209407203346598	0.25406382559762114	0.39981468255181024
BIRC6	-0.0544471	108932	0.44457708397102336	0.00253789	0.00871337
ZNF700	0.0197667	124923	0.5098377716559535	0.5921283923847309	0.7259439254042642
SLC29A2	0.3133983757287213	156835	0.6400775431078461	2.3486104109134883e-14	1.0640248988287397e-12
TDRD12	0.0040545	123418	0.5036935006631976	0.8406402537147701	0.9031002188166211
C1orf194	-0.0144201	114097	0.46565452504846444	0.0613875	0.13180699283707015
SLC14A2	-0.0152012	119048	0.4858585858585859	0.4411963580345413	0.5962263125580136
MUC3A	-0.000502	119901	0.48934190388735843	0.5616196042690497	0.701706
AKAP5	0.0495245	127999	0.522392	0.22263040918339036	0.3629851369179286
ANTXR1	-0.181932	108214	0.4416426895214774	0.00147975	0.00549105
SIX4	0.2725930915280035	146322	0.5971717171717171	1.204233637118474e-7	1.2687706025805855e-6
ZNF613	0.0269724	125102	0.5105703499642894	0.5648463416581389	0.704399
PSME4	0.32683587199180053	156782	0.6398612386491175	2.5731692920736915e-14	1.1580397871414205e-12
BSG	0.0098721	125826	0.5135231098867462	0.4614289382551612	0.6151880175840614
HINT3	0.13354212826585776	145436	0.5935578002244669	3.469016055258452e-7	3.2772395884408745e-6
COMMD5	0.12870888170801287	143282	0.5847668605244363	3.890330007397222e-6	2.8427296724303644e-5
TEAD3	0.0686425	143310	0.584879	3.7773660630551353e-6	2.770113738399462e-5
OR2G3	0.00729033	126460	0.5161106009590858	0.3802495657633154	0.5372988561974432
FOXN3-AS1	-0.0065214	117114	0.4779675543311907	0.2301390781232638	0.3720438811909428
REP15	-0.0193298	115926	0.47312111009080704	0.14319736023280158	0.25862549460188927
CDH16	0.00806628	127318	0.5196102438526681	0.2854921607876411	0.4363392297505061
TMEM65	-0.0110966	121777	0.496998	0.8702082715391248	0.9203162389002693
FOXP4	0.10815927648077395	141534	0.5776308539944903	2.3529923145718137e-5	1.4133899327394098e-4
VN1R1	0.034823	133125	0.5433119069482706	0.018319453358191233	0.048159728641321044
OR4D9	0.00422394	125008	0.5101867156412611	0.579058	0.7156000366658118
HCFC1R1	-0.0857219	112692	0.4599224568921539	0.0290416	0.0708983
TEKT5	0.014039818025921136	132826	0.5420936639118458	0.021863015700080292	0.055910850611833526
DNAJC9	0.15311558218256494	145426	0.5935169880624426	3.509973781544734e-7	3.3128627539052084e-6
FAM69B	-0.00153204	121964	0.4977634935210693	0.9031272595854131	0.9431439115442996
FHOD1	0.099374	131872	0.5382001836547291	0.037465	0.0875313
CMTM5	-0.00109473	121309	0.4950882563003775	0.7891361594077358	0.8703808094484695
LINC00229	-0.00219011	121922	0.4975920824405673	0.8957368535277355	0.9380646108501417
LINC00642	-0.00220289	120928	0.49353535353535355	0.7248236601221745	0.8270543437012801
ADGRG7	-0.0400247	123556	0.5042567084991327	0.8167301489820189	0.887941
ANO2	-0.0939435	106759	0.4357065605550454	4.6183902492378555e-4	0.00197639
ZNF516-DT	-0.0217321	110786	0.45214161820222426	0.00914075	0.026598983835937413
ACKR1	-0.329569	107072	0.43698194061830425	5.980538740624246e-4	0.00247313
ZNF318	-0.00759414	118161	0.48224058769513317	0.33342	0.48969372832709335
RAB25	0.693987	179591	0.73295	6.830096804849322e-37	9.283012237364209e-34
FAM83B	0.19615486876449761	161546	0.6593061932455871	4.051676905010983e-18	3.952226653706168e-16
LRRC8C	-0.0927047	102550	0.4185287215590246	9.094796743366081e-6	6.045504441050026e-5
ZFP62	0.011834408993645518	126458	0.5161044791347822	0.3804306337595182	0.5373684840611999
DPPA4	4.780603364960001e-4	124067	0.5063442505866749	0.7297474749869401	0.8306734658045086
C9orf38	0.021319740046120472	130164	0.5312274257728803	0.0889706	0.17746240339239766
GAGE8	-0.0196924	115903	0.473025	0.14177540484429207	0.2565573565205559
DFFA	0.0807125	128821	0.525746	0.1608263093355177	0.28267660733021804
NDUFA3	-0.0477383	116456	0.4752841546780941	0.17824719856099208	0.3067380465149781
GPR152	-0.00391589	119781	0.488852	0.5437751855357935	0.6873725826050303
MRFAP1L1	-0.163782	98593	0.4023793490460157	1.0531312770318528e-7	1.1240935782643132e-6
EEPD1	-0.0586948	114094	0.46564228139985714	0.0612951	0.13162235910839595
ARSH	0.049005602465939546	136945	0.5589021528415468	0.00133522	0.00501771
FANK1	0.010564629079090615	128212	0.5232608917457402	0.20518588499883053	0.3409230091972772
EEF1E1	-0.130792	110608	0.4514131211100908	0.00813473	0.0241191
DPYSL4	-0.18677	112574	0.45944087338026735	0.027164015001924207	0.0670857
KCNA6	-0.0250625	111722	0.4559636771757984	0.0164598	0.043962645868805196
ITPRIPL1	-0.0433009	103960	0.42428323640444854	3.720314273420876e-5	2.118604667380765e-4
ZNF589	-0.0921367	108806	0.4440628507295174	0.00231294	0.00806601
MDFIC	-0.13686	104498	0.42647893072135495	6.212339889493431e-5	3.332043497161341e-4
DUSP13	-0.0223772	115388	0.4709233751657994	0.11326234445466553	0.21503812780753082
SCAMP2	-0.0259159	113978	0.46516886032037547	0.0578084	0.1254165404227863
TMEM237	0.0466574	129060	0.5267238036935007	0.1455198105324316	0.2619845538640034
SELENOH	-0.0339486	112946	0.46095500459136823	0.0334469	0.0797242
RANBP6	-0.173206	92782	0.3786634016937047	3.866164632749195e-11	8.977163823218432e-10
DEFB136	-0.0128187	117059	0.4777430874400571	0.2254253474417755	0.36648696637125017
OR2AE1	0.00170538	122758	0.5010019385776961	0.956565	0.9751232640085872
RAB6C	0.00638917	126844	0.5176777879808183	0.33564712145922315	0.49207808609155634
COPB2	0.12978350589196275	143138	0.5841771247831854	4.539077860052057e-6	3.2641333450751773e-5
ENO2	-0.335499	99401.5	0.405679	2.7831012653828704e-7	2.687782354209407e-6
C12orf43	-0.0746374	104653	0.42711151923273133	7.183065374001101e-5	3.796763126257725e-4
ZBTB2	-0.0927053	101128	0.4127272727272727	1.9977466821444717e-6	1.567669807886041e-5
INHBB	0.16041877169990215	132598	0.5411611060095909	0.024965078932115605	0.0625492
FAM149A	-0.223575	89629.5	0.36579736761554943	2.6727401271569323e-13	9.871223364555864e-12
PM20D2	-0.0615624	106920	0.43636363636363634	5.279203161550488e-4	0.00221866
SLU7	-0.111657	103006	0.42039179675543314	1.4499019399294255e-5	9.222823977953573e-5
BUD13	0.016865612977147393	126294	0.5154351596775839	0.40054667615146455	0.5579356447317456
MAML2	0.0155184	125676	0.5129088868482808	0.4820317138785388	0.6334395095295714
MYH15	0.00205983	124380	0.5076216712580349	0.678111	0.7934706874661376
TAT	-0.643512	102818	0.4196224875012754	1.1973579012818042e-5	7.744459242840146e-5
NECAB3	-0.0123049	121864	0.49735537190082646	0.8855460433879782	0.9307395625318962
LOC100128563	0.00489693	124573	0.5084093459851036	0.6469900510751194	0.7709051020281688
FEZF1	0.013046292168820806	126481	0.5161963064993368	0.3777200351835703	0.5346138820666099
ZFR2	0.0750293	128664	0.5251056014692378	0.17150119563721974	0.2977429000643787
CCDC85C	0.2596185684577099	148249	0.6050362207937966	1.0575366913557007e-8	1.4316069406818506e-7
FOCAD	-0.0516248	111682	0.45579838791960003	0.0160595	0.0431024
TTTY18	-0.00904037	116630	0.4759922456892154	0.19101033860850175	0.323164
DOK7	-0.149703	102063	0.416541	5.469884640695219e-6	3.841355086801703e-5
PIGR	0.4703773459978633	147210	0.6007958371594735	4.013455187617584e-8	4.7598784706201095e-7
PURA	-0.221037	87710	0.3579634731149883	1.020719864001683e-14	4.978329154880936e-13
CRB1	-0.0123579	116655	0.47609427609427607	0.19290321228990182	0.32544834400481865
KRT76	0.00798856	127310	0.5195816753392511	0.28619464244669174	0.437216
PLA2G3	-0.0242465	122327	0.49924293439444956	0.9671951561761036	0.980371
LOC100128571	0.00168146	123059	0.5022303846546271	0.9033913620441476	0.9432747604606421
WNT2	-0.109307	112448	0.4589225589225589	0.025261153826043083	0.0631204
FAM177B	0.00771522	117936	0.48132231404958675	0.3090267970467549	0.4626325013128379
GSTM1	-0.17126	113987	0.4652055912661973	0.0580729	0.12589662315497696
MTHFSD	0.0577008	136448	0.5568758289970411	0.00194879	0.00695189
THORLNC	0.039001576611380706	130404	0.5322089582695644	0.0793761	0.16250666734067928
CCZ1B	1.246903774267949e-4	125519	0.5122701765126008	0.5039753931460771	0.6524764298005381
CD40LG	-0.0691661	112183	0.4578430772370166	0.021665306220796713	0.0555167
TTYH1	0.258682	145030	0.5918987858381798	5.567832702021299e-7	5.0005024359519035e-6
TCOF1	0.022044375801719696	130838	0.5339761248852158	0.0642307	0.13677361653081338
LCE1B	-0.00241268	126424	0.5159636771757984	0.3846100091960155	0.5413216608546199
ADCY7	-0.0598543	110787	0.4521456994184267	0.00914669	0.026612457870137402
C14orf184	0.17347987397379505	147500	0.6019814304662789	2.778690806326588e-8	3.4187790868183555e-7
GLIS1	-0.00623178	118830	0.4849688807264565	0.41299354873640903	0.5695528553697515
LRATD2	0.16840614482840266	132974	0.542696	0.020043679856856535	0.0520615
LINC01602	0.0101456	124795	0.5093153759820427	0.6119448510777665	0.7415052728426504
POMGNT2	-0.0567603	110650	0.451587	0.00836482	0.024697128134034158
HMGN2P46	-0.0294609	116931	0.4772206917661463	0.2147230794976211	0.35288672754833317
SMIM11A	-0.0923806	108331	0.4421222324252627	0.00161877	0.00593347
RPL11	0.00679651	122163	0.4985736149372513	0.9381587058809113	0.9644976717561078
RIC1	-0.00197534	120574	0.4920865217834915	0.6665137235474063	0.7850375747136187
NRN1L	0.017077425977101157	132522	0.5408488929701051	0.0260855	0.064878
DNAJB1	0.13436225836776394	143040	0.5837771655953474	5.036824032977546e-6	3.576653833518399e-5
PUS1	0.16803643770144738	142934	0.583345	5.633840592448479e-6	3.933462608159149e-5
NCALD	-0.0476768	117158	0.4781471278440975	0.23396021129959066	0.3761037162054276
MAPKAP1	0.12126703924000992	142369	0.581039	1.0143946631989533e-5	6.675425407354068e-5
PTDSS1	0.0662448	128485	0.5243750637690031	0.1843090172900654	0.31475201371767375
CPVL	-0.275784	106649	0.4352576267727783	4.212198829529262e-4	0.00182091
CTH	0.037992	122962	0.5018365472910927	0.9204031078861108	0.9538561488650946
BOLA2B	0.13578272553607107	139030	0.5674114886236098	2.408421747528606e-4	0.00111083
PTGES3L-AARSD1	-0.105002	103698	0.4232139577594123	2.883969327672567e-5	1.6948827524722e-4
ARHGAP33	0.10971324381816405	134626	0.5494357718600142	0.00708833	0.0213899
NDN	-0.25598	101420	0.4139169472502806	2.747443920836119e-6	2.0884466522776274e-5
WDR17	-0.0210391	118410	0.4832568105295378	0.3618246367689868	0.5185966584511624
GCSH	0.00972893	123430	0.503745	0.8384680715604668	0.9018121115749532
RAD51AP2	0.017801501375068085	129718	0.5294072033465973	0.10922080776413678	0.20896064263208114
ELAC2	0.0652698	130582	0.5329333741454954	0.0728488	0.15145520385778372
BRICD5	0.013581190872318238	124792	0.5093010917253341	0.6124907757804985	0.7418958734381215
RFXANK	0.0656073	134726	0.5498438934802571	0.00662965	0.020179
DRD5	-0.00169317	124965	0.5100091827364555	0.5856908880504992	0.7207388262621794
GLIS2	-0.0118496	118226	0.482506	0.3406924914283229	0.49640493301523864
MOSMO	-0.0443009	106943	0.4364575043362922	5.380493380408495e-4	0.00225472
C8orfK29	0.018873613964557556	132398	0.5403469033772064	0.0279781	0.0687465
KCNJ8	-0.0709812	113608	0.4636567697173758	0.047758369815524414	0.10701803185730359
USP45	-0.0263051	112422	0.458818	0.0248933	0.0624308
GRAPL	-0.00553587	121919	0.4975777981838588	0.8951213890015314	0.9379061395679817
AASS	-0.041201	108296	0.44197734925007653	0.00157556	0.00579067
CST8	-0.00172398	121308	0.49508417508417507	0.7889650122894974	0.8702391227368925
FCF1	0.00777482	126128	0.5147556371798796	0.4216098820491318	0.577762
OCRL	0.0706902	131292	0.5358310376492195	0.0509842	0.11313974756043459
TMEM248	0.10935568737203027	142936	0.5833527191102948	5.621974466142419e-6	3.926522557082751e-5
LINC00486	-0.00193768	121655	0.4965003571064177	0.8489055059192282	0.9078653180813412
IL34	0.0966908	133416	0.5444995408631772	0.015359570732258574	0.0414969
MAPK13	0.21429010977554164	144482	0.5896622793592491	1.0405459142305737e-6	8.780467530388538e-6
PSMD3	0.21016919154363567	141358	0.5769105193347618	2.799138536211106e-5	1.6526509509914804e-4
PCDHGB4	-0.0151088	125614	0.5126578920518314	0.49059243517455153	0.6402732676543069
LOC646999	0.00215333	125225	0.5110702989490868	0.5465816826361923	0.6898081443545905
SPAG11A	-0.0112728	123579	0.5043526170798898	0.812675	0.8854678036861229
URM1	0.0723297	137509	0.5612039587797164	8.570424229785811e-4	0.00339668
KCNJ4	-0.00555983	125016	0.5102152841546781	0.5779938445425561	0.714848
RARS1	-0.0386122	114554	0.467518	0.0768584	0.15840221902393833
ZFAND2B	0.058669397214242025	133508	0.5448750127538007	0.014515740851938859	0.0395527
NFRKB	0.045428241926153135	137395	0.5607387001326395	9.385128432892278e-4	0.00367315
RTN4RL2	0.011169374063701554	127946	0.522173	0.22717416288898834	0.3686833035199654
NUCB2	-0.446796	92181.5	0.3762126313641465	1.5556329857344196e-11	3.949525489435568e-10
PLOD1	0.10318302226468035	129512	0.5285644322007959	0.11975583029752768	0.22495734932974262
NAG20	-0.0140011	117318	0.47880012243648606	0.24823355769514363	0.3929144053362495
GAL	0.0966229	128811	0.5257055402509948	0.16149089877707917	0.28372241928372227
OTUD5	0.00162405	120739	0.49276196306499337	0.6934731109865757	0.8049784384036509
STX11	-0.151756	109200	0.44566880930517294	0.00308319	0.0103298
GRXCR2	-0.00689888	119873	0.48922762983369045	0.5574307066056416	0.6983126346054574
LINC02731	-0.0922356	107588	0.4390898887868585	9.077001485469904e-4	0.00356557
DGCR5	0.11349323917815823	137874	0.5626936026936027	6.382367721341743e-4	0.00262175
PCP4L1	0.019546386632816493	127141	0.5188899091929395	0.30356142875322434	0.4570009487514388
DENND1A	0.0732979	134831	0.5502744617896133	0.00617485	0.019013238166138768
NAT14	0.00356666	122470	0.49982450770329556	0.9924617388808384	0.9956361318061044
NSUN5P2	0.0346999	132710	0.5416182022242628	0.023399954185524957	0.0592983
NDFIP1	-0.202274	89458	0.36509743903683295	2.0110611918697888e-13	7.620725746960852e-12
PLXNC1	-0.0879687	101797	0.41545556575859605	4.123839058648253e-6	2.9951089023392213e-5
ZNF251	0.0815765	136500	0.5570839710233649	0.00187554	0.00672823
C11orf76	-0.00331711	120490	0.4917477808386899	0.6531511350972876	0.7753459992563412
TMEM220	-0.0132813	113067	0.4614508723599633	0.0357581	0.084151
VIPR2	-0.167395	105536	0.43071319253137436	1.6067945759655833e-4	7.755142286981616e-4
GLRB	-0.393195	97841.5	0.39931231506989084	4.1495064827905066e-8	4.912659039759005e-7
AFG3L1P	0.0374195	126120	0.5147229874502601	0.4226380167700813	0.5786649595629044
KLRF1	-0.0832741	103441	0.4221650851953882	2.2394580120540702e-5	1.352765347903595e-4
OR2A25	0.0116929	127126	0.518829	0.3051313356619031	0.458653
GLA	-0.17552	111207	0.45385981022344657	0.011965696773883674	0.033481287418222136
GPX1	-0.166394	100087	0.40847668605244364	6.190340307908827e-7	5.4990182072913834e-6
PRR7	0.1265902512586452	142802	0.5828037955310683	6.475775085532116e-6	4.458683778073058e-5
C17orf67	0.016674161448221092	124703	0.5089399040914192	0.6263665843291044	0.7534656333914003
LXN	-0.204818	106140	0.4331782471176411	2.72973220010014e-4	0.00124166
ZNF217	0.2536853249123112	150210	0.6130394857667585	7.405512835458759e-10	1.334891159827566e-8
KMT2D	-0.0205354	115324	0.4706601367207428	0.11003469414391906	0.2101627608686601
FKBP10	-0.0397464	112862	0.46061422303846544	0.031933641304629445	0.0766912
AAAS	-0.035345	110743	0.4519661259055198	0.00888874	0.026003
RELL2	0.0239824	131805	0.5379247015610652	0.0388611	0.0902039
KCNJ2	-0.0235777	117075	0.477808	0.22678945150458724	0.36820550671529984
TRHR	0.00132939	122853	0.5013896541169268	0.9397503908007458	0.9650761241816846
ACAP2	-0.0754121	108981	0.4447750229568411	0.00262969	0.00897715
FTHL17	0.012257595608078375	123988	0.506022	0.7429877301613784	0.8400693724585448
GJA5	-0.0223983	114533	0.4674339353127232	0.0761014	0.15709584318611988
FBXL12	0.034885080702395044	131694	0.5374716865625957	0.041252866952105595	0.0947311
NCF2	-0.0725169	109925	0.44862769105193345	0.00513964	0.016180026388678197
SUGP2	0.00630775	119539	0.4878645036220794	0.5086687745225954	0.6567179036733581
GUSBP14	-0.00291535	120774	0.49290480563207834	0.6992259761494168	0.8087162493274186
ZFP42	0.10054484637218941	127842	0.5217488011427406	0.23619522986781574	0.3788899324349012
UPF3A	0.035364422796140715	125100	0.5105601469237833	0.5652221483155436	0.7046526416344802
JTB	0.21387431813161584	159858	0.652415	1.0225432443361809e-16	7.55311200082671e-15
PRR26	-0.000936	122182	0.49865115804509746	0.9415192151501528	0.9662112271854507
ACBD4	-0.0272313	115109	0.4697847158453219	0.0998211	0.19472327293433492
STAC2	0.4130928068985442	140698	0.574217	5.288441776960929e-5	2.897486227006247e-4
LOC729609	0.0904533	136410	0.5567187021732476	0.00200583	0.00713537
LOC100132874	-0.0105803	117448	0.47933068054280176	0.2602709821769907	0.4069129228253305
UGT3A1	2.802265143477811e-4	122794	0.5011509029690848	0.9501019364229243	0.9714493312376618
TCL1A	-0.131954	116200	0.47423732272217123	0.16056104465212329	0.2823564325709193
SCML2	0.0213538	131426	0.5363779206203448	0.0475463	0.10661301721328115
ARMH4	-0.117596	104887	0.4280665238240996	8.924231370833746e-5	4.5897655135516545e-4
TIGD3	0.00952694	126120	0.5147250280583614	0.42257370100978486	0.5786649595629044
NR5A1	-0.00566259	117460	0.4793816957453321	0.2614493426893573	0.4082230029415584
ZNF214	-0.0828553	99618	0.4065625956535047	3.5911632571760516e-7	3.380103662236757e-6
PKD2	-0.226733	94495.5	0.38565656565656564	4.718260212773803e-10	8.79261160491952e-9
TDG	0.1598054212271105	139628	0.5698500153045608	1.4201406893347615e-4	6.929729112845329e-4
LY96	-0.338195	94901.5	0.38731353943475155	8.359620763240857e-10	1.484560875437207e-8
MED29	0.016682301498677887	123772	0.5051423324150597	0.7794830751226642	0.864175
NAP1L4	0.012304939809025583	122424	0.4996388123660851	0.9843921303207849	0.9907095009552175
CDX1	-0.0551928	109706	0.4477318640955005	0.0044141	0.014171693877039638
C6orf201	0.013635310810680146	128540	0.5246015712682379	0.18026436666355533	0.3093736546148584
COL8A2	-0.170623	110042	0.4491072339557188	0.00557082	0.0173605
ETV4	0.1495055419147544	136025	0.5551474339353127	0.00266647	0.00909357
SLC22A24	0.0157762	132830	0.5421099887766554	0.021811842209455375	0.055801
FLJ13224	0.030574300494288664	134762	0.5499928578716458	0.00646901	0.019778602011396713
AGGF1	-0.125065	102453	0.41813284358738906	8.226249029528189e-6	5.520360071263699e-5
CHID1	0.00124979	123902	0.5056708499132742	0.7574879753663156	0.8488845291223107
CACTIN	0.0357747	128368	0.523898	0.19305518315249598	0.3256238950053723
UGT2B11	0.26238895015618624	132198	0.5395265789205184	0.0313258	0.0755338
OR4M1	0.00110316	122899	0.5015773900622386	0.931618	0.9603039488684055
AGMO	-0.0122776	114470	0.467175	0.0737945	0.1531868838281691
LINC01132	0.22728140706783773	149982	0.6121089684726049	1.0184760311338966e-9	1.779234862615831e-8
H1-1	0.026527973638568625	130319	0.5318600142842567	0.0826859	0.16773299554961152
LYPLA1	0.0811251	132144	0.5393082338536884	0.032272721217756754	0.0773961
SLC26A10	-0.00967995	121488	0.4958187940006122	0.8199261226290089	0.8903714638349635
KRTAP9-4	0.00348001	126261	0.5152984389348025	0.4047331133665395	0.5616946209805065
CLCNKB	0.00731201	125858	0.5136516681971227	0.45718022715894147	0.6110222427618552
FRAT1	-0.0200735	115908	0.4730435669829609	0.1420468327577647	0.25688891860485663
FAM151B	-0.0185086	114638	0.46786042240587694	0.0800255	0.16339303985827464
MIR99AHG	-0.0758631	115970	0.4733006836037139	0.14588916996246754	0.26244088132222937
CYP4F8	0.0709738	124844	0.5095133149678605	0.6044017148924286	0.735594
OR4C11	-0.00248159	122784	0.5011080501989593	0.9519608483976201	0.9723746605316241
BBOF1	-0.175404	107232	0.4376349352106928	6.814718755728965e-4	0.00276701
FAM75D3	4.2142355159402456e-4	120703	0.49261503928170597	0.6875742549529971	0.8005469066662908
TP53I11	0.25595066268327393	161678	0.6598449137843078	3.1291977345101894e-18	3.081881846060832e-16
NDUFS7	0.016954961323460083	127424	0.5200448933782267	0.2749478212485926	0.4241991948258934
FAM166C	0.016728033224948646	128796	0.5256422813998571	0.16252510946309262	0.2852198852220082
WAS	-0.215596	108865	0.44430160187735945	0.00241501	0.008369
BTN2A2	-0.0630105	103081	0.42069584736251403	1.5631074358718533e-5	9.847673453374375e-5
MREG	2.037079446948198e-4	122823	0.501267	0.9450577169029507	0.9685261988890794
NTS	-0.263198	112568	0.45941638608305274	0.027071409331750985	0.0669381
AKR7A3	-0.503331	99727	0.4070074482195694	4.0794603010170917e-7	3.780361688947066e-6
ADAMTS19	-0.0226232	118008	0.4816161616161616	0.3167010008780367	0.4712490551711944
FGFR4	0.13014450991336535	139518	0.5694010815222936	1.5671510431089353e-4	7.587154670116805e-4
REC8	0.0613522	128314	0.5236792164064892	0.19715459836936472	0.33086852131677963
PCDHGA1	0.010161210571061119	128523	0.5245301499846955	0.18153257168193757	0.31105265917630365
IQCG	-0.0795116	105391	0.4301234567901235	1.411874984761628e-4	6.894346183074325e-4
RGPD3	-0.00394121	121264	0.49490460157126825	0.7814451609910873	0.8651274781727759
CUL1	0.025290234456465832	126605	0.5167023773084379	0.362996	0.5197641196364917
CCDC50	-0.0931323	111366	0.4545087235996327	0.013219211270873962	0.0364929
MRPL42	0.00240292	127124	0.518818	0.3053934834464506	0.45894566910089846
RNF144B	0.1878664194297892	144908	0.5914029180695848	6.40376641247119e-7	5.654118053315295e-6
RABAC1	-0.0619452	112940	0.46093255790225485	0.0333453	0.0795008
CAPN2	0.16204716487635018	149781	0.6112886440159168	1.3460327439900643e-9	2.2735351741280395e-8
TCIRG1	-0.0619731	118300	0.4828099173553719	0.3491515490939162	0.5052276692013393
TM9SF4	0.16592073135629626	154426	0.6302458932761963	1.2990257690557347e-12	4.190385815465073e-11
PCK1	-0.0230139	117388	0.47908580757065605	0.25466595181169494	0.40048404187874365
MTCH2	-0.0232192	115914	0.4730700948882767	0.14243965400399705	0.257439
TAS2R3	-0.0142632	115023	0.46943373125191307	0.0959447	0.18875088075193672
WDR6	-0.0318104	117391	0.47909805121926335	0.2549438005388181	0.40067434609072144
CIB3	0.0429187	132878	0.5423038465462708	0.021212091890719997	0.0544992
CLEC19A	0.00922365	126826	0.5176063666972758	0.3376034521721756	0.49398705084577216
GAS6	-0.284598	97235	0.39683705744311804	1.918476817010229e-8	2.446043687024445e-7
BRD7P3	-0.00221435	124673	0.5088174676053464	0.6311007584180144	0.7577297504044794
SERHL2	0.65616	146808	0.5991551882460974	6.631022027114847e-8	7.395330747636236e-7
DMAC1	-0.260629	80327	0.32783185389245995	6.7285229617466246e-21	9.798171258652031e-19
C1orf167	0.024990192650840903	132910	0.5424364860728497	0.020810058344698942	0.0536759
BAIAP2	0.0437805	126430	0.5159861238649117	0.3839418199010633	0.54068
AGPAT4-IT1	-0.0137624	119260	0.4867258443016019	0.46971992552278274	0.6220722438374023
DCAF12L2	-0.020611	116775	0.4765840220385675	0.20218116932677868	0.3370016759925629
UBA5	-0.0466008	116567	0.4757351290684624	0.1863009121870743	0.31717056381124514
RNASEL	-0.0586058	113241	0.4621610039791858	0.0393043	0.0910565
NUDT14	-0.0145612	120734	0.4927415569839812	0.6926526426674712	0.8044382719643235
CGNL1	-0.343517	100699	0.4109743903683298	1.240025547365321e-6	1.030171183135159e-5
MOBKL3	-0.203375	110383	0.45049688807264565	0.00701075	0.021177666277106707
SYT5	-0.00530319	117872	0.48106111621263137	0.30230934727769077	0.45575545353614383
TP53TG3D	-0.0183907	115591	0.47175186205489233	0.1239091461359129	0.23092931367335737
UBIAD1	0.0368435	129685	0.5292725232119172	0.11085332992538717	0.21138975722623884
CPTP	0.17096619084553488	153721	0.6273686358534843	3.985791379790028e-12	1.1591773018513452e-10
EML4	0.0318336	126226	0.5151555963677176	0.40913473908577885	0.5660692178990006
BCL10	0.0457876	132598	0.5411590654014896	0.024972256483233028	0.0625595
NXPH3	-0.132536	94862	0.38715233139475563	7.909935622660612e-10	1.4133203991164057e-8
EFR3A	-0.0658545	111415	0.45470870319355167	0.013628237342850194	0.037485
TRAM1	-0.0497658	114118	0.4657381899806142	0.0620216	0.1329584522663789
ARHGAP9	-0.289264	102919	0.4200346903377206	1.3269338218375522e-5	8.498963187496756e-5
CEMIP	-0.167826	113844	0.4646199367411489	0.0539736	0.11849669479753494
ONECUT2	0.0564316	132032	0.5388531782471176	0.0343253	0.0813898
HSP90AB3P	-0.0186823	119960	0.4895826956433017	0.5704957507323725	0.7088862601438944
ESRP2	0.013957752023076253	130436	0.53234	0.0781655	0.16056011325325395
BTG4	-0.0211283	110158	0.44957657381899807	0.00602416	0.0186139
CHST11	-0.00285068	120648	0.4923905723905724	0.678599	0.7939053112594886
CALCR	-0.0357601	111743	0.4560473421079482	0.0166658	0.0444138
C12orf29	-0.145063	100908	0.4118253239465361	1.5647627502944484e-6	1.258912091160007e-5
PARD6G	-0.0358024	116597	0.47585756555453523	0.1885326760050729	0.32003460996797845
MCM3AP	0.0353036	128936	0.5262156922762984	0.15333131383796217	0.27274805821608367
UBE2MP1	-0.00301091	120256	0.49078869503111927	0.6159274595172473	0.7445545874401495
DZIP3	-0.0329409	109877	0.4484317926742169	0.00497235	0.015718919046118558
RUFY3	-0.104818	100545	0.4103458830731558	1.0428960492202766e-6	8.796657739120307e-6
BMF	0.0711187	134140	0.5474543413937354	0.00974534	0.028061892087513304
LDHC	0.0802049	137678	0.5618916437098256	7.485799176305197e-4	0.00301428
KIAA2012	-0.0241768	114894	0.4689072543617998	0.0903571	0.17966547981143766
FILIP1L	-0.109282	114606	0.46773390470360166	0.0788446	0.16167819200130737
RDH5	-0.182298	100608	0.4106029996939088	1.1195935951258403e-6	9.373780132989941e-6
SEC62	-0.200768	89291	0.3644158759310274	1.522431310331901e-13	5.923245634300853e-12
LINC00402	-0.0425024	115948	0.47320885623915926	0.14450789787937024	0.2605999570160744
FAM183A	0.0696261	127453	0.5201632486480972	0.2721236532068081	0.42066916271816773
MAGOHB	0.021457586044768107	125064	0.5104111825323947	0.5707222729429435	0.709125
SYMPK	0.0614811	128725	0.5253545556575859	0.16729229174803284	0.2918524689258211
CSTA	0.0929176	134582	0.5492561983471075	0.00729903	0.021937978957583645
ZNF890P	0.0176941	128636	0.5249913274155699	0.17345948959356672	0.30029879537568316
RAC2	-0.231136	108580	0.4431384552596674	0.00195392	0.00696773
SLC25A34	-0.0200489	118066	0.48185287215590245	0.3229731272090233	0.47852130409959004
GPR83	-0.0555782	124515	0.5081726354453627	0.6562807581254559	0.777522
GOLGA6L6	0.015133801856366702	132075	0.5390266299357208	0.0335301	0.0798573
GLI3	-0.112026	111471	0.4549372513008877	0.014109396551527214	0.0386364
TCEA1	-0.0113185	123420	0.5037057443118049	0.8401187954253018	0.9028730822080175
ASS1	0.5613567856358159	150554	0.6144434241403939	4.557039684746237e-10	8.546859986469322e-9
TERF1	0.1266571929439504	136464	0.5569390878481788	0.00192625	0.00687992
ITGB1	-0.100995	116077	0.4737353331292725	0.15256479359028843	0.2717877007099974
ACADS	-0.0513885	109790	0.44807672686460565	0.00468164	0.014929543794411526
SLC12A9	0.12574007061080827	140656	0.5740475461687583	5.500487826696914e-5	3.000775677966279e-4
SSR1	-0.166925	94705	0.3865115804509744	6.344325615752873e-10	1.1558692254544578e-8
NEURL1	-0.0164387	119400	0.48729721456994185	0.48905530539319253	0.6393087981530786
S100A16	0.18300652253152272	138934	0.5670196918681767	2.617648544703879e-4	0.00119628
GSS	0.010492276370830389	123564	0.5042913988368534	0.815263	0.8868190021158334
C11orf40	-0.0204854	112382	0.45865319865319865	0.024318629272007487	0.0612381
OR2T35	-0.0097545	116748	0.47647382920110193	0.20006579028365634	0.3342956533491437
PLA2G2C	-0.00439572	124988	0.5101050913172125	0.5821031769206948	0.7177101583236895
SNTG2	0.0200764	128989	0.526432	0.14996783783184855	0.2682630811235166
NDST2	-0.0417788	113052	0.46138965411692684	0.0354655	0.0835687
TIPARP-AS1	-0.00648493	117782	0.4806938067544128	0.2930284736456767	0.44508802653959256
ARHGAP44	0.17448043117593315	142288	0.5807101316192226	1.1016938682316132e-5	7.191877326813287e-5
SUSD2	0.31995243831718057	136966	0.55899	0.00131319	0.0049468
CD99P1	0.00291064	122779	0.5010876441179472	0.9528461394835026	0.9728819229822315
GEMIN7	0.00562867	124616	0.5085827976737067	0.6402168717549288	0.7656987776878877
DNAJC17	0.11233391492868439	143904	0.5873053770023468	1.980239825689994e-6	1.5563280387949847e-5
SPTSSB	0.11629890786168762	129934	0.5302867054382205	0.0990223	0.1935725918940973
MAPK14	0.0562704	135608	0.553444	0.0036031	0.011861203090347546
NPL	-0.189675	112204	0.45793082338536883	0.021939963622303073	0.0560795
TSPAN4	-0.211951	96764.5	0.3949168452198755	1.0417316704738062e-8	1.4130261853592476e-7
USO1	-0.122877	99824	0.407403	4.5673800885290323e-7	4.173696901158288e-6
ECPAS	-0.0555201	112806	0.46038363432302826	0.0309433	0.0747531
S100A11	0.49408638689058293	173068	0.7063279257218651	2.63489927469814e-29	1.3429422878317744e-26
SYK	-0.0672423	120586	0.49213753698602186	0.6685355060783342	0.7865100907391654
C8orf88	0.00264876	123968	0.5059402101826345	0.7463519672452804	0.8418655281747002
EFS	0.10500148874691728	132265	0.5398020610141823	0.030165128779018124	0.0732551
ANKAR	-0.0868476	96681.5	0.39457810427507395	9.343151764990378e-9	1.2870191556274245e-7
TM2D2	-0.135713	97862.5	0.39939802061014185	4.260481053572059e-8	5.035271144299916e-7
SLC16A3	0.17206584962586824	134074	0.5471870217324762	0.010164700192089765	0.029092761872263655
ADAM23	-0.0305441	114911	0.4689766350372411	0.0910781	0.18076414947559744
BCL2L15	-0.0139481	116537	0.47561269258238953	0.1840887826748808	0.31458658947131557
ESRP1	0.3105388569921148	164216	0.6701989592898684	1.8499469456658262e-20	2.5483019176546754e-18
MYH1	-0.0203106	114772	0.46840730537700237	0.0852963	0.17181461465100462
DGLUCY	-0.214256	94491	0.38563820018365474	4.68824978862919e-10	8.744679637766084e-9
IL2RA	-0.0768414	111250	0.454035	0.012293855523979736	0.034258459184622315
CDCA5	0.3246790494781564	146074	0.5961616161616161	1.6247389641801097e-7	1.6561776631369948e-6
SPATA31E1	0.00557759	124209	0.5069237832874196	0.7061522545623169	0.813674
PHF5A	-0.090408	110102	0.44935006631976326	0.00580139	0.018010176553050462
LINC00314	0.00398595	121728	0.496798	0.86164	0.9148138271205717
KIAA1958	0.048472830010285683	138640	0.5658177736965616	3.3708267683238717e-4	0.00149784
C20orf96	0.019008955397938898	124932	0.5098745026017754	0.5907461660248654	0.7250778263254544
AGA	-0.11384	109518	0.44696459544944395	0.00386791	0.012610748839622592
IFT172	0.22339178563133544	161878	0.660657	2.116322811279995e-18	2.1901255407901144e-16
CFAP53	-0.0396443	115249	0.47035608611366186	0.10639758531553838	0.2046926084578542
MT1H	-0.135607	108710	0.4436690133659831	0.00215317	0.00758671
HSF2	-0.0626268	111372	0.4545352515049485	0.013272845876826688	0.0366261
ALKAL2	0.0341903	121614	0.4963309866340169	0.8416833374181516	0.903649
APCDD1L	0.0667458	126176	0.5149535761656974	0.4154082755532499	0.5719930105162843
EIF4H	0.0597769	129612	0.5289725538210387	0.11455877678133734	0.21707498673121337
GALNT18	0.11224918990357668	136400	0.5566778900112234	0.00202089	0.00717768
ZC4H2	0.010087506943968094	126157	0.5148739924497501	0.4178952111132953	0.5745248950682279
PDE1B	-0.0878501	109944	0.4487072747678808	0.00520904	0.016380800361423423
LCK	-0.0732443	112464	0.45899	0.0255017	0.0635967
FAAH2	-0.00205952	122219	0.4988021630445873	0.9480662985495013	0.9702857064464804
ZCWPW2	-0.0251493	112627	0.4596551372308948	0.0279861	0.0687577
ACADL	0.0264363	124255	0.5071115192327313	0.6985676128185885	0.8083147837847139
MRTO4	0.0804306	134995	0.5509437812468115	0.00552345	0.017226027074459953
PUDP	0.2014401333779796	153067	0.6246995204570962	1.1036200656993582e-11	2.877174204528493e-10
H2BW4P	-0.00199406	121697	0.4966717681869197	0.8562276176654288	0.9116287710810052
CSNK2A1	0.16318388865509892	147906	0.6036363636363636	1.651979316927364e-8	2.1492598809316e-7
PDE10A	-0.00722159	116473	0.47535149474543414	0.17943458189260966	0.3082349866063897
C3orf62	-0.0337588	109266	0.4459381695745332	0.00323323	0.010779356744525667
LINC01364	-0.00113444	122552	0.5001612080399959	0.9930825213944025	0.9958178822324373
ZNF174	0.037212089895403366	131526	0.5367840016324865	0.0451214	0.10209649251195596
SPIDR	0.0709311	134762	0.5499928578716458	0.006469	0.019778602011396713
TMPRSS2	0.7608460814636393	181703	0.7415692276298337	1.5265089904785885e-39	3.4578820876541094e-36
NDE1	0.0936421	133297	0.5440138761350882	0.016514863902095535	0.0440923
IDS	0.058965	128889	0.5260238751147842	0.15636174335345313	0.2765700903823398
SMIM3	-0.0951146	105710	0.4314274053667993	1.8767639097969533e-4	8.91047643899173e-4
DDX3Y	-0.00353363	121668	0.4965534129170493	0.851171	0.9089525556313995
HDAC6	0.025436299581047983	127328	0.5196530966227936	0.2844406434446078	0.4351235385236902
ST20-AS1	-0.00202046	122645	0.5005407611468218	0.9765900618008285	0.9860212752542339
EFCAB13	0.00702507	127836	0.5217263544536271	0.2366792626727802	0.3794275480152528
SH3BP1	-0.017894	120142	0.49032343638404247	0.5982121514876184	0.7306345034973686
OLFML1	-0.219309	98817.5	0.4032955820834609	1.3837071327665918e-7	1.434145262618836e-6
APOF	0.0179122	124714	0.508985	0.6246345626224072	0.7516482604286989
TAS2R14	-0.0134431	112884	0.4607040097949189	0.0323265	0.0774887
RNF19B	0.008577	121440	0.49562289562289563	0.81164	0.8849560689204834
KLHL20	0.0231142	130174	0.5312661973268034	0.0885746	0.17689755211337624
RTP2	-0.0050899	118989	0.4856198347107438	0.433522	0.5892138916457377
GPR107	0.021999069323831222	130534	0.5327374757677787	0.0745691	0.15449592250302907
CTTN	0.13843990962273622	139623	0.5698316498316498	1.4258846179116422e-4	6.952809730185617e-4
HYI	-0.0075643	121224	0.4947413529231711	0.7746265913308645	0.8608041162903268
SNX11	-0.0522356	106926	0.43639016426895216	5.307638059785737e-4	0.00222785
IGFN1	0.00311465	124030	0.5061912049790838	0.7360226401368846	0.835161
OR5B2	-0.0204	115680	0.47211509029690846	0.12881648487247419	0.23811602838835175
OR8G5	0.00606723	127236	0.5192796653402714	0.2936923032849547	0.4457310345470388
IL9R	0.021007485982919682	130037	0.530709	0.0944021	0.1863814299529028
ZNF812P	-0.00434769	121497	0.49585552494643403	0.8214820143052267	0.8911591457266353
STAT2	-0.0136226	120376	0.4912825221916131	0.634978	0.7612251496873753
TRMT44	0.0448515	135839	0.554388	0.00305219	0.010239423457685089
FUT9	0.017266245825916293	129888	0.5300989694929089	0.1011329140800215	0.1966425409595679
EDIL3	-0.161382	101272	0.4133129272523212	2.3382231583366764e-6	1.8015629451628806e-5
UNC45B	-0.00824148	119245	0.4866646260585655	0.46767362782661204	0.6205716414632948
GSTA4	-0.108303	109759	0.44795020916233036	0.00458183	0.014641027931353658
CCDC125	0.044784657738923705	134148	0.547489	0.00969207	0.027932169334397076
RNF122	-0.0193767	116130	0.47395163758800124	0.15597236969705155	0.2760250608518915
HLA-J	-0.0115531	117156	0.4781389654116927	0.23378557798957506	0.37591186832348505
PPFIA1	0.030194801161776752	129094	0.5268584838281808	0.1435012012327885	0.25905950496173374
FCGBP	-0.590464	96064.5	0.3920599938781757	4.117489903880397e-9	6.167763899368822e-8
SOX12	-0.0242878	117134	0.47804917865523927	0.2318704387628218	0.37395321849993257
PEX1	-0.00700667	123422	0.5037118661361085	0.839858	0.902783
TRDV2	-0.0493311	109608	0.44733598612386494	0.00412412	0.013339438469393918
BAG5	0.0443271	129179	0.5272074278134884	0.13837143799453425	0.2517831583715253
ZDHHC5	0.12926488552059912	149099	0.6085052545658606	3.417060372702428e-9	5.233930114070954e-8
NLE1	-0.0364411	109135	0.4454035302520151	0.00294166	0.00991593
MED21	-0.0778036	112350	0.45852464034282214	0.0238796	0.0603264
RNASE6	-0.365404	93225	0.38047138047138046	7.483259673698179e-11	1.6457557988207658e-9
ARL8B	-0.064219	110831	0.4523252729313335	0.00941129	0.0272462
AZIN2	-0.0758102	107612	0.43918987858381797	9.255580245882364e-4	0.00362663
CDIP1	-0.025163	114894	0.4689052137536986	0.0903359	0.17965845498092956
IDH3GL	0.00583737	124964	0.510005	0.5858437837439578	0.7207529551136364
YPEL3	-0.00502182	119803	0.48894194469952046	0.5470253935389586	0.690283
PTPRZ1	0.0059091	123518	0.5041016222834405	0.8232980928752468	0.8922735299005808
SLAIN1	-0.135877	101967	0.4161493725130089	4.9416525003688444e-6	3.5238009627499e-5
R3HDM4	0.10256061129197036	138523	0.5653423120089787	3.721291089351529e-4	0.00163434
SMARCB1	-0.032218	115356	0.4707948168554229	0.11167677607699625	0.21274102353594865
DUSP15	-0.0274819	111060	0.4532598714416896	0.010901728395407305	0.030885705502663806
KBTBD6	-0.0462417	110750	0.4519967350270381	0.00893225	0.026115257399425374
ZNF142	0.12213542367476027	145529	0.5939353127231916	3.111494955304706e-7	2.96698071346104e-6
MANSC1	0.18374440786932933	142204	0.5803632282420161	1.2016382349008826e-5	7.766258542082993e-5
PSME1	-0.108711	106183	0.4333557800224467	2.8338801665887136e-4	0.0012831
SEC24B	-0.0927846	105384	0.4300928476686052	1.402391735366101e-4	6.852962681905249e-4
DPEP1	-0.0220667	114425	0.46699316396286095	0.0722122	0.15040766249012016
SCNN1D	-0.00468543	119507	0.4877339047036017	0.5041172412502104	0.652619
ABHD14B	-0.007874	121528	0.4959820426487093	0.8268464968012135	0.8942663034644719
ST8SIA2	-0.0313946	114896	0.46891337618610346	0.0904205	0.17973901907652345
IRF8	-0.323565	103844	0.42380777471686565	3.323371615541522e-5	1.9177349880001419e-4
SEC11C	-0.384139	88105.5	0.3595775941230487	2.029792443357614e-14	9.320130302417043e-13
RNF113B	0.00859836	126413	0.5159187837975717	0.38594845478198303	0.5428307104270637
RBM33	0.014943182602962679	122284	0.49906948270584633	0.9596647259838134	0.9768592425649488
TP53BP2	0.41281028378781404	168606	0.6881195796347311	1.2232420452691348e-24	3.3250980769202467e-22
ANKRD53	0.00705744	126076	0.5145434139373534	0.4283189511706135	0.5840895308779394
S100A3	-0.0576568	111734	0.4560085705540251	0.016570070627818942	0.0441991
AUNIP	0.26533888889522483	151332	0.6176186103458831	1.4880169751144715e-10	3.089226280209647e-9
UXT	-0.0813079	107866	0.44022446689113354	0.00113044	0.00433607
LINC02052	-0.000522	122843	0.5013488419549026	0.9415192151501528	0.9662112271854507
ZNF706	-0.0142645	117949	0.48137536986021834	0.31040326005834695	0.46411377064976306
NUPR2	0.30229045849478986	137208	0.5599734720946842	0.00108826	0.00419322
MAP1S	0.10712101250958472	138650	0.5658606264666871	3.3408004884934357e-4	0.0014858
ABHD17A	-0.0181792	119302	0.4868972553821039	0.4754757894693579	0.6277783122797617
ACBD5	0.0337933	132022	0.5388082848688909	0.034533710053627216	0.0817544
FNDC4	-0.0819874	110911	0.4526517702275278	0.00990992	0.028479491485098953
OSGEP	0.00197321	122584	0.5002897663503724	0.9874956800224974	0.9920698974335315
MMP10	-0.127653	105268	0.429624	1.2643007273198197e-4	6.242503978655647e-4
HS6ST1	0.0848996	144858	0.5911968166513621	6.785723825918292e-7	5.952691550731334e-6
MAN2C1	-0.064264	111078	0.4533333333333333	0.011027327015124749	0.031163586894558948
LCA10	0.013933871732564995	128878	0.5259789817365575	0.1570775093013363	0.27752311137241903
THAP10	-0.055616	114788	0.4684746454443424	0.0859643	0.17292095670288876
HECTD3	0.0898058	136608	0.5575247423732272	0.00172868	0.00627093
UBA1	0.122727	137361	0.5606	9.641651453761431e-4	0.00376128
ZNF616	-0.0444978	111814	0.4563371084583206	0.017396659122777703	0.0460485
PKHD1L1	-0.035909	113562	0.46346903377206405	0.046619799840221555	0.10480073429734225
SLC24A3	0.16668377077920304	140152	0.5719926538108356	8.805663337823187e-5	4.5367970297751156e-4
MAP3K7CL	-0.106464	104085	0.42479338842975206	4.196087992974255e-5	2.3553316605937812e-4
HSPH1	0.0503304	126530	0.516398	0.3717986880653779	0.5290612028749117
PPP2R5C	0.040421	128946	0.5262565044383226	0.1526923442732024	0.2719911596939954
TRIM42	0.00357593	124374	0.5075992245689216	0.6790058130303185	0.79424473637323445
FABP4	-0.339661	109966	0.448795	0.00528654	0.016591246144493595
OR8G1	0.00569806	127743	0.5213468013468013	0.24497013413927526	0.38913870380998944
IRF3	0.0801249	134529	0.549042	0.00755776	0.022625579015307866
TRANK1	-0.157031	100908	0.4118253239465361	1.5647634468040702e-6	1.258912091160007e-5
DOCK6	0.13606051544920916	145361	0.5932496684011835	3.7899219969839557e-7	3.549156626206335e-6
MID1IP1	0.0831259	133775	0.545965	0.012293858213307345	0.034258459184622315
EPB41L4A-AS1	-0.244292	96211	0.39265789205183144	5.010132060280162e-9	7.364207809151526e-8
PHOX2A	-0.000635	120490	0.4917457402305887	0.6530709562141064	0.7752959779625762
NUDT12	0.00561164	126974	0.5182063054790328	0.3213975429714756	0.4769494619711365
LOC441052	-0.00228718	123409	0.503659	0.8421180410056748	0.9040208784151805
CCDC68	0.054342474354907466	131188	0.5354045505560657	0.0538076	0.11819592206182648
CA12	-0.105633	124526	0.5082195694316907	0.6544341890182677	0.7761461854274136
SLITRK2	-0.00538039	124338	0.5074502601775329	0.6849586081660033	0.798783
NTN1	0.146995	141266	0.5765370880522396	3.0610065129467235e-5	1.7850326023868663e-4
AMPD3	-0.0459566	104738	0.42745842260993777	7.774613116453177e-5	4.079820787776858e-4
SLIT1	-0.0192603	113478	0.4631262116110601	0.0445996	0.1010953374985713
SMAD1	0.0391286	134650	0.549538	0.00697107	0.021067188495622724
FAM83D	0.3166253868207649	149616	0.610615	1.6898008583784607e-9	2.807297254764513e-8
FMNL3	-0.126512	93454	0.38140597898173656	1.0489046752762711e-10	2.2391643575766846e-9
CALR3	0.015566395827410595	130343	0.531958	0.0817457	0.16617309275530665
PMS2P5	-0.0561073	113523	0.46331190694827057	0.0456845	0.10305044281342174
EIF4G1	0.20818930063566832	155575	0.6349352106927865	1.984458407953729e-13	7.546559441384788e-12
TAS2R5	0.00675867	123074	0.5022936435057647	0.9006628243798419	0.9413855071706763
YTHDC2	-0.065564	107566	0.43900010203040507	8.919355559682945e-4	0.00351176
ROBO4	-0.0278981	114016	0.46532394653606773	0.058932	0.12746085742386773
LINC01001	0.177742	155643	0.6352127333945515	1.7720809643495718e-13	6.790867409811037e-12
NTNG2	-0.0214779	114838	0.46867870625446384	0.0880144	0.17615839935807642
WBP1L	-0.117434	105770	0.4316702377308438	1.9778777564014155e-4	9.323250014285045e-4
ZNHIT6	0.034393	126366	0.5157249260279563	0.3917605453025612	0.5485831607310471
SLC26A6	0.2017651648662051	148092	0.6043975104581165	1.2971259186567593e-8	1.7227691272739643e-7
UGP2	-0.143409	109832	0.44824609733700643	0.00481833	0.015317534159589878
DNTTIP2	-0.0653931	114603	0.4677196204468932	0.0787122	0.16147164396502844
MYOCD	0.00255403	123648	0.5046342209978574	0.800797	0.878016
C1orf113	0.020753504964010183	132058	0.5389572492602795	0.033846281050974564	0.0804318
MAGEB10	0.018574450697986578	132170	0.5394143454749515	0.0318095	0.0765012
RPL36	-0.0698025	113210	0.4620324456688093	0.038641	0.0897749
BANF1	0.0845917	138135	0.5637588001224365	5.149752789677604e-4	0.00217232
SORT1	0.058354480407984965	126412	0.5159167431894705	0.38600928395353307	0.5428788129111948
MTMR6	-0.150085	105671	0.4312661973268034	1.812338382341516e-4	8.636792215629779e-4
TPT1	-0.323063	100024	0.40821956943169063	5.757238034240078e-7	5.150189197194053e-6
LHX5	0.00146579	123107	0.5024262830323436	0.8949455523337555	0.9378182973748791
GPR12	0.13998034036974794	142072	0.5798245077032956	1.374183527985202e-5	8.774030562177987e-5
IQCM	0.00391809	122242	0.49889807162534433	0.9522264281556312	0.9725414554160615
MS4A10	-0.00687136	119021	0.4857504336292215	0.43771024059806585	0.5930089496991473
CCDC69	-0.0345555	114656	0.46793592490562186	0.080737	0.16451633876377716
TMEM204	-0.190466	96636.5	0.3943944495459647	8.806603411187174e-9	1.2221934904279982e-7
LINC00652	-0.0902486	101458	0.4140720334659729	2.8631205754953626e-6	2.1674875296184165e-5
HSPA6	0.1567745471037405	136862	0.558561	0.00142401	0.00531029
MELK	0.3475797132306022	146922	0.5996204468931742	5.7555228160223794e-8	6.562519219812543e-7
SMAP1	-0.0964277	102457	0.41814916845219874	8.260417418056421e-6	5.537820779411913e-5
SYNE2	-0.0289477	118237	0.4825507601265177	0.34193317719482963	0.49771467110316947
LINC01242	0.022140111334170598	133518	0.5449137843077237	0.014431010843550437	0.039390148355531236
DDX39B	6.877576340453828e-4	120609	0.4922314049586777	0.6722618474472235	0.7892089303182395
LINC01501	-0.00713206	121091	0.4941985511682481	0.7520822453257483	0.8455688979286831
PKM	0.038448	125960	0.5140679522497704	0.4435733319365484	0.5983675986363007
ZNF233	-0.0488355	109885	0.4484644424038363	0.00499989	0.015796167380765308
FOXRED2	0.0719013	130395	0.5321701867156413	0.0797385	0.16305200839131082
POTEE	0.00358589	124566	0.5083807774716865	0.648108	0.7716063733715843
RPP40	0.0908212	133475	0.5447403326191205	0.014813616937509304	0.0402513
POGLUT2	-0.136434	100296	0.40932966023875117	7.863675763578235e-7	6.816188681635606e-6
ADCY10	-0.00046	122052	0.49811855933068055	0.9184619588059448	0.9526677158065021
ANAPC7	0.00828645	124130	0.506603	0.7191628541148061	0.8230365502884558
CLEC16A	0.0638507	129135	0.5270278543005815	0.1409934540048959	0.2554824946047296
CBWD1	0.0444599	133161	0.543459	0.017928079016344918	0.0472588
RGCC	-0.190928	107736	0.4396959493929191	0.00102104	0.00396118
MBNL1	-0.154383	103286	0.4215304560759106	1.9187531381725766e-5	1.1796628536768493e-4
LSM10	-0.0509053	111358	0.45447403326191205	0.013149369227225715	0.0363247
FXYD6	-0.0369298	120108	0.4901867156412611	0.5930506610834632	0.7268123731595169
SCAMP4	0.0619354	138500	0.5652504846444241	3.7928010620423075e-4	0.00166002
APOBEC3H	-0.0747891	113224	0.4620895826956433	0.0389346	0.0903541
AOPEP	0.00452127	123412	0.503669	0.841683	0.903649
TSSC4	0.0753823	136121	0.5555392306907458	0.00248533	0.00856174
SLC18B1	-0.0565121	112413	0.45878175696357515	0.024764593426136326	0.062199815502255104
TUBA3C	-0.15285	108859	0.4442771145801449	0.00240435	0.00833774
METTL26	0.0754652	134374	0.5484093459851036	0.00837031	0.024706161819461787
ZNF282	0.14423373060279943	146980	0.599857	5.3541501602396386e-8	6.187928532698724e-7
SEMA6B	-0.10848	99871	0.4075951433527191	4.823574970621695e-7	4.390113142294002e-6
B3GALNT2	0.17976014483774438	160733	0.6559861238649117	1.954174411350517e-17	1.6739392321093694e-15
TRH	-0.0432462	125128	0.510672	0.5610951603861993	0.7013087644527325
LOC284009	-0.00132337	125004	0.5101683501683502	0.5797424586800346	0.7161855120347734
CSPG5	0.0240539	129521	0.5286032037547189	0.1192542942317914	0.22418047916122927
CARS2	0.019457241818673587	123795	0.5052341597796143	0.7756482836348875	0.8614229753480661
ENDOV	-0.0262244	120204	0.490576	0.6078181790710583	0.7387819243260993
NCOA1	0.035089599950806516	124786	0.5092766044281196	0.6134271489941947	0.7425889279950254
TECRL	0.0080033	127582	0.5206897255382104	0.25980066274570757	0.40642695759643493
HMBOX1	-0.0263369	116821	0.4767717579838792	0.20582256644645225	0.34167453599399106
LMX1A	0.016122795179906113	119904	0.4893521069278645	0.5619943481257577	0.7020452680906754
PCDHB14	0.00723253	127550	0.5205591266197327	0.2628208543518033	0.4100190356343904
AQP9	0.0655675	137920	0.5628813386389144	6.1469021605091e-4	0.00253575
GRP	-0.252007	109795	0.4480971329456178	0.00469792	0.014974437485257468
PAQR5	0.0964735	148002	0.6040261197836956	1.4598825388723726e-8	1.922650214469707e-7
KDSR	-0.181031	96780	0.39498010407101314	1.0630812118161079e-8	1.4381577083805568e-7
SULT6B1	0.019381	133743	0.5458340985613713	0.0125432	0.0348248
ARHGAP17	-0.0575931	113958	0.4650851953882257	0.057209601907441246	0.12443540632894896
RPL7A	-0.20789	101863	0.41572492602795635	4.424625689137197e-6	3.1919619223085646e-5
DGAT2L6	-0.00832622	118301	0.4828119579634731	0.34920883854352663	0.5052747048535754
MIS18A	0.2163283763329158	158406	0.646489	1.473065728930073e-15	8.45094013521235e-14
IFNA13	0.011627886407976185	127078	0.5186327925721865	0.31019123603548404	0.4638988210868114
RASA3	-0.0503105	112608	0.4595796347311499	0.027693964056654103	0.068221
ERVV-2	7.609211646313341e-4	120973	0.4937169676563616	0.7322553976713988	0.8325056208078746
PLOD3	0.11454558563019113	133284	0.5439608203244567	0.016645571639263668	0.0443657
EBAG9	-0.0476692	113261	0.46224262830323437	0.0397304	0.0917828
ERGIC3	0.0323872	129216	0.5273563922048771	0.13622490482892205	0.24878770355166477
RHOH	0.00975937	126982	0.5182409958167534	0.3204762717288348	0.4757901071756303
AGTR1	-0.660415	86598	0.353425	1.4183786593326965e-15	8.17581067579547e-14
MYOM1	-0.136915	105491	0.43053157841036627	1.5442205953894558e-4	7.483248223961217e-4
NIPAL1	0.16989807602134377	156631	0.6392449750025507	3.3353723680839124e-14	1.465479234226869e-12
PTPRB	-0.0883658	102797	0.4195367819610244	1.1719751619625962e-5	7.597156638134006e-5
SHISA5	0.00974019	124568	0.5083868992959902	0.6478687500301213	0.7715011803074815
ZDHHC11B	0.00498581	124310	0.5073359861238649	0.6895384511267448	0.802009
MRI1	-0.117562	106606	0.43508009386797264	4.0609732913363626e-4	0.00176376
BBS5	-0.0297681	111435	0.45479032751760023	0.013798403728314323	0.0378713
APRT	0.0490319	126134	0.5147780838689929	0.4209037618717095	0.57706574107993025
S1PR1	-0.203136	99130.5	0.40457300275482094	2.016423014216652e-7	2.0102110508965716e-6
IFNA4	0.00625895	122327	0.49924293439444956	0.9671951561761036	0.980371
ZNF805	-0.0462184	110276	0.4500581573308846	0.00652363	0.019918710379550758
LINC02603	0.0167113	131476	0.5365840220385675	0.046302191177650776	0.10427071374558339
MAPK8IP1P2	-0.0499504	107827	0.44006529945923883	0.0010964	0.00422141
RUNDC3B	-0.0659363	109363	0.44633404754616873	0.00346583	0.011451829353511099
OR11A1	-0.00854562	118276	0.4827119681665136	0.3464120520890265	0.5025119187376536
NEK10	-0.0213753	118806	0.4848709315375982	0.40995529001872344	0.5668896433986823
GCH1	-0.0457319	115052	0.4695520865217835	0.0972382	0.1906698639416526
SCUBE3	0.0442039	127231	0.519257	0.2942547631779495	0.44641850401167266
PHGDH	0.3043644020586882	138088	0.5635669829609223	5.353901338378391e-4	0.00224542
CWF19L1	-0.0210636	118382	0.483145	0.3586149388956651	0.5150463373910479
RABEP1	-0.457329	88311.5	0.3604183246607489	2.8949595382197185e-14	1.2858287604724487e-12
LRRC37BP1	-0.0215993	115589	0.4717436996224875	0.12380056878836801	0.23083246715643485
OR8K1	0.008509	129542	0.5286889092949699	0.11815149879246772	0.2224355532257863
MGC57346	0.11163663463165197	136351	0.5564779104173043	0.0020962	0.00741032
MORC3	-0.0176461	121124	0.49433119069482706	0.7575725180944033	0.8488859603836199
CAND1	-0.00981266	119800	0.48892970105091316	0.5465816305508093	0.6898081443545905
SYT14P1	0.00462106	123995	0.50605	0.7418114020188643	0.8391581984773381
LINC00632	-0.0020334	121795	0.4970717273747577	0.8733596850592231	0.92274
CD163L1	-0.0408879	116416	0.47511886542189574	0.1753636014878773	0.30287510534847123
DLGAP5	0.0932872	134071	0.5471727374757678	0.010187550065448107	0.029145885936611084
KLHL11	0.031376182157584864	137571	0.5614569941842669	8.15545855778722e-4	0.00325372
MRGPRF	-0.0934962	111621	0.4555494337312519	0.015472752542575475	0.0417805
ZBTB7A	0.020550358063075258	129498	0.5285072951739619	0.12049791435464892	0.22605972024921575
TUBGCP4	0.0144262	124543	0.5082869094990307	0.6517888448187247	0.7741796305825763
HSFY1	-0.000692	123634	0.5045770839710234	0.8032033403171674	0.8796619123849633
IL1R1	-0.0759291	109326	0.4461830425466789	0.00337536	0.0111983
CTSB	-0.152485	109748	0.44790735639220486	0.00454845	0.0145435
PPM1F	-0.0632172	114124	0.465765	0.062224641530749455	0.1333656188906002
SHQ1	-0.0670488	108215	0.44164881134578104	0.00148146	0.00549638
MBD4	-0.0024249	122860	0.5014182226303439	0.9385123932236492	0.964582
GRID1-AS1	-0.0059548	118142	0.48216304458728704	0.33131356503732423	0.48730176775215095
GEMIN6	-0.00307483	124777	0.509242	0.6147548510938707	0.7436221878200274
PMEPA1	0.0760663	128956	0.5262952759922457	0.15208715753481591	0.27103154551243813
ZNF658B	-0.025437	112568	0.4594143454749515	0.027063708179161493	0.0669272
CABIN1	0.00633916	122330	0.49925313743495564	0.9676382157391133	0.9804714722723553
XKR9	0.020598609941275825	133228	0.5437322722171207	0.0172191	0.0456635
FBXO42	-0.00135482	121528	0.49598408325681054	0.8269330947659587	0.8943112782686239
CIDECP1	-0.112385	112968	0.4610488725640241	0.0338743	0.0804796
RNF216P1	0.0925764	147516	0.6020467299255178	2.7226671361570708e-8	3.3579561345937206e-7
MEOX2	-0.069803	109559	0.44713396592184473	0.00398291	0.012936033471509217
SOX1	-0.00154998	122001	0.4979124579124579	0.9095567131364621	0.9474316733452407
SLC9B2	-0.125232	98361.5	0.40143454749515356	7.927566952371958e-8	8.698563372336226e-7
OR5AK2	0.00295553	122989	0.5019446995204571	0.9157275282073328	0.9513318955138043
ZNF182	-0.0792462	100977	0.4121089684726048	1.690137983884242e-6	1.3501897757620705e-5
SH3BP5L	0.21938001468363755	153590	0.6268339965309663	4.895876393281495e-12	1.3979304205858522e-10
TCF7	-0.0301306	116131	0.4739557188042037	0.15603719625338663	0.276116
GFRAL	0.00654462	124810	0.5093745536169778	0.6096853044970181	0.7399484870781349
EVA1A	-0.0245738	120996	0.49381083562901745	0.7361064142694741	0.835161
PHC3	0.10302972066815119	150022	0.612272	9.63272493166405e-10	1.690037548897031e-8
APOB	-0.00495176	118414	0.48327517600244874	0.3623515200959662	0.5191693330660245
SCAND1	0.1190871303860348	140468	0.5732802775227017	6.566210257732079e-5	3.4988324235332957e-4
TMEM267	-0.0213941	119761	0.48877053361901845	0.5408288023086613	0.684795
ASIC2	-0.0867827	111076	0.4533251709009285	0.011013305683062413	0.031141229259444302
SLC10A6	0.00824633	126269	0.515331	0.4037309745247794	0.5610294715858959
ANXA3	0.15049686337785673	139242	0.5682767064585247	2.000645148452924e-4	9.421841682030437e-4
LRP11	0.0589889	129728	0.5294500561167228	0.10870534279906516	0.20813071221304857
DHX36	-0.0302104	116446	0.4752392612998674	0.17746179246899468	0.30579947283115494
GUCY1B2	0.23828709505544765	154229	0.6294418936843179	1.7812833348736943e-12	5.6041702697638895e-11
TM6SF1	-0.189146	99498.5	0.4060748903173146	3.1206804948072437e-7	2.974348445424744e-6
LAS1L	0.16966937344851019	151712	0.6191694725028059	8.52264769708828e-11	1.8517466574168855e-9
SSTR1	0.00705116	126428	0.5159779614325068	0.3841847316276543	0.5409845367932717
AGA-DT	0.0011246	124932	0.5098745026017754	0.5907461958731446	0.7250778263254544
ANKRD37	0.14464101406633034	134770	0.550023	0.00643643	0.019702633388868792
SULT1A4	0.0175435	130447	0.5323824099581675	0.0777715	0.1599926968085838
PAIP2	-0.310281	87892	0.3587062544638302	1.4018257963143855e-14	6.569890232060087e-13
ESS2	0.033649145360854504	129027	0.5265870829507193	0.1475910715255719	0.2649413731788179
SGTA	0.016083065574348687	123800	0.5052525252525253	0.7748819501304874	0.8609
ZACN	-0.0131408	115624	0.4718865421895725	0.12571140246275575	0.2334771214364764
RAB39B	-0.00731905	122955	0.5018059381695745	0.9217268986021203	0.9544517615705723
C15orf41	0.0532907	132091	0.5390919293949596	0.0332349	0.0792838
GOSR1	0.017678854734628935	125040	0.5103152739516376	0.5742768381987575	0.7119789528313105
CEP135	-0.0023838	121022	0.49391694725028057	0.740468	0.8382894051626045
TMEM120B	0.00524668	126412	0.5159147025813693	0.38607	0.54289
CPSF6	0.0346251	134838	0.5503050709111316	0.00614361	0.018925615445165786
ECE1	0.03329	132052	0.5389348025711662	0.0339491	0.0806291
GABPA	-0.112593	99687	0.4068441995714723	3.893256466877859e-7	3.632577555617342e-6
LINC01060	0.00682492	126866	0.5177675747372718	0.3331980631622723	0.48943795891035585
CCDC144NL	-0.00296965	122468	0.49981838587899197	0.9921956918391328	0.9954182161076915
C19orf68	0.00258025	124149	0.5066789103152739	0.7160891753264649	0.8209937034361291
MYO18A	0.00524499	118924	0.48535455565758595	0.42508571489765656	0.5809628256096081
LINC03018	0.023332328901981114	126216	0.5151147842056933	0.4103975489044158	0.5671620681612205
PGAP6	0.1296293157354631	140110	0.5718192021222325	9.157446145272346e-5	4.703775625186881e-4
PITHD1	-0.0808491	112506	0.4591592694622998	0.026115377484716772	0.0649286
RFX2	-0.0170768	117200	0.4783185389245995	0.2376494295726646	0.38065359213528543
KRT84	0.0114232	127350	0.5197449239873483	0.28219617662321667	0.4324363689730546
AK311398	-0.00171864	124626	0.5086256504438322	0.6385480767066941	0.7642409236643195
SLC7A5	0.7072142281103222	160345	0.6544026119783696	4.0920354462157955e-17	3.271542221254958e-15
UBE2N	-0.129049	100494	0.41013978165493314	9.850844631028094e-7	8.34008178956685e-6
HLA-DRA	-0.239065	103048	0.4205611672278339	1.5116732515609087e-5	9.573930593219088e-5
GLYATL2	1.0726598176007842	164545	0.6715437200285685	9.28406800290027e-21	1.3329175660220267e-18
PWWP3B	-0.12275	108695	0.4436077951229466	0.00212926	0.00751156
ZNF230	-0.0727774	96301	0.393025	5.649070939876325e-9	8.150573903132247e-8
ASB17	5.845286556898088e-4	123088	0.5023466993163963	0.8983752756298874	0.9397173307395974
AKAP14	0.019730766298330593	125676	0.512911	0.481962	0.6333893418185484
NABP2	0.0636421	133293	0.5439975512702785	0.016555	0.044170512172188515
MEGF10	-0.13095	111839	0.4564391388633813	0.0176606	0.0466382
ARSB	-0.121408	101707	0.4150882563003775	3.745102634073331e-6	2.751402068499207e-5
MOAP1	-0.176293	102940	0.42012243648607284	1.3561918133093701e-5	8.670016462194458e-5
ZNF311	-0.0921105	108398	0.4423936333027242	0.00170268	0.00619203
SLMAP	0.0056585	122126	0.49842465054586266	0.9317061155557056	0.9603404428060957
TPO	-0.00507146	119964	0.48960106111621265	0.5711754553945705	0.7095578580908604
ACTR8	-0.0517873	107413	0.4383756759514335	7.891328514040009e-4	0.00316258
GADL1	-0.0127793	117058	0.47773900622385473	0.22534027298305706	0.36643632011690075
CCAR1	-0.0627262	119419	0.487375	0.49171201673608567	0.6412828099538498
CRNKL1	-0.0445477	113088	0.46153657790021424	0.0361711	0.0849561
TRAT1	-0.170585	105730	0.43150494847464543	1.9085121462952316e-4	9.046462945017645e-4
AP4E1	-0.0470101	109326	0.4461850831547801	0.00337657	0.011200462828095501
CHST10	-0.0725503	113012	0.4612264054688297	0.0346955	0.0820672
FRAS1	0.0317976	128062	0.5226466687072747	0.21740511244345676	0.3563465255962864
NIPSNAP2	-0.0318418	119406	0.4873217018671564	0.4898933585927836	0.6398934448121659
AX748125	0.018728886474403517	131522	0.5367697173757779	0.0452049	0.10220608801040401
LINC01119	0.00790794	125577	0.5125068870523416	0.49578191831071566	0.6451050528848967
BAALC	-0.129618	104184	0.42519538822569125	4.611101793306159e-5	2.563581463325134e-4
AK128708	-0.0249924	111524	0.4551555963677176	0.014582991911742076	0.0397199
ACTN4	0.2424078288603173	153601	0.6268788899091929	4.812227559376576e-12	1.381787088070567e-10
RCHY1	-0.0527125	108306	0.4420181614121008	0.00158762	0.00583291
RAG2	0.00555479	123702	0.5048546066727885	0.7915331443818171	0.8719396020161077
CRISPLD1	-0.0458129	116814	0.47674114886236096	0.20522565739732174	0.34096124825680046
MATN4	0.0199273	131248	0.5356535047444139	0.052144	0.11526192667516567
SGSM3	0.0941326	138684	0.5659993878175696	3.245295426963401e-4	0.00144648
SH2D3C	-0.154695	107588	0.4390898887868585	9.076993485866265e-4	0.00356557
RNASE9	0.010474612424514085	128348	0.5238138965411693	0.19461854803920892	0.32755620728765394
RPRD1A	-0.0768669	113711	0.4640791755943271	0.050405876545799685	0.11202710183573729
PCDHA@	-0.0385325	117268	0.47859810223446586	0.24375412202083913	0.38778113816924287
NR2C1	-0.129947	100395	0.4097337006427916	8.800950872478968e-7	7.5420338561256285e-6
PIP4K2B	0.032016419931390594	121440	0.4956208550147944	0.8115539753209793	0.8849560689204834
GCK	-0.00466052	120791	0.49297418630751966	0.7020264953180786	0.8105229448436782
MMD2	-0.00528921	120821	0.4930966227935925	0.7069784484038191	0.8143493772308413
GPER1	-0.429331	82342.5	0.33605754514845426	4.2651614969438933e-19	4.9373172501171875e-17
MFSD14A	-0.0333746	120410	0.4914172023262932	0.6402168355747055	0.7656987776878877
CENPX	0.24280820266891645	146052	0.5960697887970615	1.6693208028884313e-7	1.6956872550317116e-6
AIFM2	-0.00121965	120229	0.49068054280175494	0.6117888697110149	0.7415052728426504
ABCC3	0.013033761154201073	118068	0.4818610345883073	0.323191	0.47877431191316555
GTF3A	0.00435322	116714	0.47633506785021934	0.19742393480252798	0.3312387259335971
NCOR1	-0.0549287	112300	0.4583185389245995	0.023190205282246773	0.0588546
NMBR	-0.0257999	122046	0.4980981532496684	0.91758	0.9522856278398781
DNAL4	0.0669756	129605	0.5289460259157229	0.11489099875619958	0.21762359859171615
IL33	-0.229085	108814	0.4440934598510356	0.0023258	0.00810117
TMEFF2	-0.0245265	119948	0.48953372104887255	0.5686850086460798	0.7077295164033773
COL4A5	-0.20205	108049	0.44097132945617795	0.00130357	0.00491782
AGXT	0.0522479	130112	0.5310131619222528	0.0911845	0.18095776384561996
IL1RAPL2	0.0239754	132158	0.5393653708805224	0.0320226	0.0768776
LOC440570	7.8295251568683e-4	122383	0.4994714825017855	0.9771219583928604	0.9861187746030021
TRABD	0.027065640696964266	124942	0.5099132741556984	0.5892886505350445	0.7238989948456226
HOXB1	-0.0170522	115476	0.4712825221916131	0.11778567487631363	0.22184931359775312
OR4P4	0.014655875856737666	129497	0.5285052545658606	0.12052449800135158	0.22608878733470322
LAMTOR1	-0.0707809	113106	0.4616079991837568	0.036518159585808944	0.0856628
IGF2BP2-AS1	0.0286442	132912	0.5424446485052545	0.020785531878552508	0.0536263
DGCR8	0.033695479055793065	127847	0.5217712478318539	0.235712	0.37820387892961516
KERA	-0.180952	100705	0.4109988776655443	1.2483931749274678e-6	1.0358563963063201e-5
LZTR1	0.013159411711916036	122182	0.49865115804509746	0.9415191906036708	0.9662112271854507
THSD1	-0.0687532	101154	0.41283338434853584	2.055676531352987e-6	1.6075595490868182e-5
UNC79	0.025512	133843	0.5462422201816142	0.011778496254314402	0.0330119
POM121L2	0.00662264	126742	0.5172615039281706	0.3471526898201938	0.5032998070946019
ARHGAP11A	0.044873268659872956	136890	0.5586776859504132	0.00139311	0.00521031
PRPSAP2	-0.0604663	109198	0.44565860626466686	0.00307763	0.010316282236654874
LOC440149	0.014670956894071274	126447	0.5160575451484543	0.38182065770100027	0.5386974220450029
EBNA1BP2	0.142945	143140	0.5841873278236914	4.527006675567467e-6	3.257750974048498e-5
SOGA1	0.10613267343213728	135151	0.5515804509743903	0.00496206	0.015693689270338866
GDAP1L1	-0.00216509	122912	0.5016304458728701	0.9293206778381683	0.9587602175541085
PROCR	-0.21045	83924	0.34251198857259463	9.629078807463662e-18	8.882716273654373e-16
PITPNM3	-0.000744	121254	0.49486378940924397	0.779739	0.8642240608647368
FAM124B	-0.0807668	106112	0.43306397306397304	2.664490867129241e-4	0.00121442
SMG1P5	0.0303898	137596	0.5615590245893276	7.993451995598964e-4	0.00319785
SNTN	0.00808445	124074	0.5063728191000918	0.7285780807716532	0.8298520214923568
TEX12	9.270932604694693e-4	123402	0.5036282012039588	0.8434224217120414	0.9050855836488797
HMGB3P1	4.288314932576753e-5	119108	0.4861054994388328	0.4492145619499687	0.6040190826829737
HCAR1	0.00163215	128487	0.524383	0.18416218520045413	0.3146329061997535
PCED1A	-0.0756781	108809	0.4440730537700235	0.00231722	0.00807541
RNF185	-0.0126664	118086	0.481934	0.3251546063697384	0.4810891182277275
MVB12A	0.0679513	135193	0.5517518620548924	0.00481999	0.015318063586103211
SENP5	0.1693427873262383	155790	0.6358147127844097	1.3851691570550416e-13	5.472760388542855e-12
CDCA4	0.19183211808372302	149364	0.6095867768595041	2.3856044492173208e-9	3.8175288780371675e-8
TTC3	-0.0820354	111805	0.45630037751249874	0.0173025	0.045834948283609435
POFUT1	NA	122541	0.5001163146617692	0.9950335749560766	0.9968917142183662
SGMS1	0.0317668	134843	0.5503234363840425	0.00612494	0.018879512922821234
TMEM117	-0.0572074	110602	0.4513927150290787	0.00810803	0.024053907362814504
TRIM5	-0.0124491	120769	0.4928843995510662	0.6984030724536128	0.8082620026176092
FOXD4	0.1050030436450875	144779	0.5908744005713703	7.427607989291617e-7	6.47675979801917e-6
SHH	0.013594816569036716	128205	0.5232323232323233	0.2057429293204319	0.34162579178841107
RNPS1	0.15510028415546806	139287	0.5684603611876339	1.922877443581394e-4	9.106086513889401e-4
C9orf27	0.00243571	125180	0.5108866442199775	0.5532570667505439	0.6948775147759572
ZBTB49	0.0212979	127685	0.5211100908070605	0.250243	0.3952048619353756
KRTCAP3	0.22330708943477973	148339	0.6054035302520151	9.3985471213517e-9	1.2937756932005207e-7
HRK	0.14421807153968746	137461	0.5610080604019998	8.905162966070759e-4	0.00350753
QSOX2	0.0599483	134212	0.5477502295684114	0.00929921	0.026975377346072426
TNMD	-0.0801918	114848	0.4687195184164881	0.0884291	0.1767281776222356
AGO2	0.39263363793821426	151670	0.6189960208142027	9.073863790305908e-11	1.9575540856398573e-9
SNPH	0.033874816784566164	128081	0.5227262524232221	0.21579301075791815	0.3541597348310483
TMPRSS7	NA	129724	0.5294316906438119	0.10892604069165683	0.2084749522700721
KRTAP2-2	0.015960909460565276	127070	0.5186001428425671	0.31103987757529933	0.46479293294199425
MYSM1	0.00884554	125214	0.5110274461789613	0.5481356877964316	0.691384
EYA3	0.13076306208288546	149544	0.6103213957759412	1.865352413649427e-9	3.069325234630417e-8
TBC1D20	0.0757261	133845	0.5462503826140189	0.011763632773017714	0.032988333059630275
LEUTX	-0.00497936	116204	0.4742536475869809	0.1608263093355177	0.28267660733021804
MSTO1	0.1313261277453277	140160	0.5720232629323538	8.744929915985545e-5	4.507784733178188e-4
KY	0.049166	135582	0.5533414957657382	0.00366771	0.0120428
FGF2	-0.174067	98113	0.4004203652688501	5.827603961026972e-8	6.633576881823388e-7
OLMALINC	0.033815189823792835	133769	0.5459402101826344	0.012340276171243414	0.0343643
FAM227A	0.00344641	125203	0.5109805121926334	0.5498402140354643	0.6922492708911883
AARS1	0.0812287	132047	0.5389123558820529	0.034052034769028114	0.0808363
CLN8	NA	124132	0.5066095296398326	0.7189134890765896	0.8229359518138367
SLC1A7	0.00277442	121282	0.49497806346291195	0.7845190305337496	0.867212
SLC6A15	0.0759049	134760	0.5499826548311397	0.0064799	0.019802989724886855
SRSF10	-0.0012651	123691	0.5048097132945618	0.7934178854254637	0.8734022910458384
JPH3	0.033777	133548	0.5450362207937965	0.014166204636009459	0.038766
ST7-OT4	0.00242837	122750	0.5009692888480767	0.9579819281106097	0.9758845534598011
IAPP	0.013901591455558915	129818	0.5298153249668401	0.10438952278240866	0.20159033825565648
H2BC5	0.057366552027158235	123714	0.5049015406591164	0.7895640052436643	0.8705701591520727
POLD1	0.094464	138322	0.5645199469441894	4.4090819212317815e-4	0.00189597
DNASE1L3	-0.199687	105033	0.4286623813896541	1.0205081472359161e-4	5.185717746186097e-4
KRTDAP	0.030149705341801614	126728	0.5172023262932354	0.3488084097854249	0.5048028004752934
GINM1	-0.0967244	108526	0.44292011019283745	0.00187695	0.00673093
EPGN	0.033755008712125445	127894	0.521963	0.23161014893289528	0.37377
ASTN2	-0.334342	97432	0.3976410570349964	2.4695958422835686e-8	3.0662393688571934e-7
PFDN2	0.00826861	124466	0.5079726558514437	0.6641714971748784	0.7835916847745514
GAS1	-0.213407	108492	0.4427813488419549	0.00182949	0.00658973
BRAT1	0.1573437056844913	145274	0.5928966431996735	4.192831131776194e-7	3.867839288847116e-6
MPPE1	-0.00365367	120572	0.49208244056728906	0.6663520221054599	0.7849832518572961
GUCY1B1	-0.0550853	107966	0.44063054790327516	0.00122174	0.00464955
KLF6	0.3434998148054209	154027	0.6286174880114274	2.457354195837017e-12	7.477325371720786e-11
CTXN1	NA	138566	0.5655178043056831	3.58815872400272e-4	0.00158063
KIT	0.049973676794778044	122578	0.500267	0.9884711253994328	0.9926096361697487
LHFPL2	-0.16604	107069	0.43697173757779817	5.968295706223803e-4	0.00246907
RIPK3	-0.0673795	108329	0.44211406999285785	0.00161631	0.00592656
TMEM11	0.0342714	124288	0.5072461993674114	0.6931449049999012	0.804735
MAP9	-0.0256069	116612	0.4759187837975717	0.18965593173510378	0.3214862792286988
C20orf62	0.0271883	134686	0.5496826854402612	0.00680755	0.020643393142987892
RIOK3	0.13253385395397288	141300	0.5766758494031221	2.9610894446067725e-5	1.7342097131855164e-4
INSIG1	0.0512273	126465	0.516131	0.37964635892838344	0.5367069079448689
TEX28	0.0340802	134281	0.5480297928782777	0.00889453	0.026016194378345313
NKAP	-0.0252266	120046	0.4899336802367105	0.5835522960065818	0.7191054556749384
SMIM29	0.012248909908141314	122264	0.49898377716559533	0.9559450950560731	0.9748325723321778
RABGAP1L	-0.0690499	109939	0.4486848280787675	0.00518938	0.016324
SHOC1	0.015619131564714728	129140	0.5270482603815937	0.14069357328016083	0.2550751337005459
RO60	-0.000314	121531	0.4959942862973166	0.8273660461640853	0.8945435022970927
NAV3	-0.176826	91682.5	0.3741761044791348	7.204330873997362e-12	1.963565421499789e-10
CBWD2	-0.0106558	116160	0.4740740740740741	0.1579266133739535	0.2788299876032554
PNRC2	-0.271573	84404.5	0.3444730129578614	2.4229763136367514e-17	2.032807329469648e-15
LINC02381	0.00803736	120860	0.49325783083358843	0.7135174202329306	0.8191507853524472
CRMP1	-0.222551	112703	0.4599653096622794	0.029214009955386568	0.0712168
KRTAP27-1	0.00917307	124606	0.5085440261197837	0.6417283048322201	0.766472
PPP3R2	0.00444207	125036	0.5102989490868278	0.574883	0.7124271280161356
RHOBTB1	-0.117137	100031	0.40824813794510767	5.803874463136332e-7	5.182815330069652e-6
REPS1	9.890468170778988e-4	120516	0.49184981124375066	0.6571645333437568	0.7781167000394452
PCDH7	0.10194367228638868	130090	0.5309254157739006	0.0921039	0.18240937086905284
ZNF138	-0.035763	120959	0.4936598306295276	0.7299145794722608	0.8307709095411445
ITPK1-AS1	-0.0304913	118949	0.4854565860626467	0.42831895259847913	0.5840895308779394
GIN1	-0.1154	100732	0.4111090705030099	1.2867074013184157e-6	1.0628891325234417e-5
VIP	-0.0282541	116222	0.4743271094786246	0.16202406155148463	0.28451201919466984
AMPH	-0.164279	107744	0.43972859912253853	0.00102751	0.00398171
SDHA	0.14467492914714697	142938	0.5833608815426997	5.610155054819458e-6	3.920954100192125e-5
LINC00452	-0.00532931	120004	0.4897622691562086	0.5771584514216419	0.7140317585492454
SRR	-0.113207	98089.5	0.4003244566880931	5.659572788712558e-8	6.478478969314032e-7
SRGN	-0.325442	105348	0.42994796449341904	1.3583181922170867e-4	6.658339260574596e-4
BEGAIN	-0.0155275	125642	0.5127701254973982	0.4867544094363427	0.6375590837040354
MUC2	-0.137646	120101	0.4901581471278441	0.5919747417184867	0.7258865066410917
TTTY10	-0.0107883	118180	0.4823181308029793	0.33553555241027355	0.4919498962235345
FEZ2	-0.140896	102804	0.4195653504744414	1.180380099637156e-5	7.646777594948427e-5
CMIP	NA	120652	0.4924068972553821	0.6792500674118773	0.7942570188887838
KCNS2	0.010594237071016366	129475	0.5284154678094072	0.12169811317315389	0.2277664142804607
RGS14	-0.00830955	119591	0.4880767268646056	0.5161108681126066	0.6633433531844478
SNX19	-0.0655808	105828	0.4319049076624834	2.0804413484514742e-4	9.745854267205929e-4
ADNP	0.022666624421439074	128222	0.5233037445158657	0.2043523760537306	0.3397873515902364
CTDSPL2	-0.0072389	120563	0.492044	0.6648173133979735	0.7839906622075709
C2orf27B	-0.00304272	120898	0.4934108764411795	0.7197449025044074	0.8235177532471295
HEBP1	-0.0678381	113258	0.46222834404652585	0.0396555	0.0916515
GRTP1	0.32077631729615685	152001	0.6203489439853076	5.5522410533564726e-11	1.256310081629061e-9
KRTAP10-2	0.00385563	124202	0.5068931741659014	0.7073916739999591	0.8147332951718641
FAM69C	0.00944764	126231	0.5151760024487297	0.4085041710584127	0.5655422427749339
COASY	-0.00122683	120436	0.4915233139475564	0.6443568405778894	0.7685761121496274
MKRN2	-0.0093321	115624	0.4718885827976737	0.1257387922068216	0.23350671859359373
SLC25A19	NA	133959	0.5467156412610958	0.010943448919000268	0.0309824
DDIT4L	-0.217237	103660	0.423059	2.7786493057654924e-5	1.642932813127642e-4
MROH6	0.00386291	122957	0.5018141006019794	0.9213738677608924	0.9542800773237815
B3GNT2	-0.047343	117922	0.481267	0.307602	0.46127810935903146
TMEM80	-0.0769866	112650	0.45974696459544945	0.0283449	0.069522
RPS23	-0.478233	91475	0.3733292521171309	5.212339274950849e-12	1.479999454017033e-10
SPATA7	-0.160702	96458	0.39366595245383124	6.958349922337094e-9	9.892599711763343e-8
LINC00265	0.10864500763407925	145893	0.5954208754208754	2.020046669330197e-7	2.012839269190358e-6
FAR2P1	0.0216548	120214	0.4906193245587185	0.6094517920108056	0.739753
TMEM51	0.278532	156696	0.6395082134476073	2.9858571968697504e-14	1.323318927664861e-12
ZNF483	0.032234695687473724	127071	0.5186042240587695	0.3109337385634299	0.4647024505602701
BAGE4	-0.00527978	120765	0.4928680746862565	0.6977450031654434	0.8078672977927019
DECR2	0.21214751222943917	144160	0.5883481277420671	1.4925544477040063e-6	1.2084495489651787e-5
ZNF2	-0.0213846	115385	0.4709111315171921	0.11311052902276694	0.21486995482548915
OR1N1	0.031712337365107146	136548	0.557284	0.00180755	0.00651758
SLC35A4	0.047925526874918134	129789	0.5296969696969697	0.10577273284595004	0.2037597932549409
HCRT	0.00772132	128866	0.5259300071421283	0.15786115136142317	0.27873854952410654
IFITM5	6.791412703535116e-4	128352	0.52383	0.1943127963093526	0.32714963897586685
FADS2	0.0697472	125409	0.5118212427303337	0.519709	0.6669585417738488
G6PC3	-0.110462	110096	0.4493235384144475	0.00577578	0.017938881841530304
IDO1	NA	124338	0.5074482195694316	0.6850402791493808	0.798783
SPTB	1.1690297859523469e-4	122632	0.500486	0.9789836747060252	0.9871180659890072
SOGA3	-0.00386543	119158	0.48630956024895416	0.4559031104789673	0.6100352285201901
CNOT3	0.11529478263355397	144224	0.5886113661871237	1.389054961764235e-6	1.1338363217605985e-5
NRBF2	0.0798231	136051	0.5552535455565759	0.00261626	0.00894177
KCNIP4	0.00927343	125968	0.5141046831955923	0.4423839302718886	0.5973164571463668
KCNRG	-0.00950046	119384	0.48723191511070296	0.4868240428563219	0.6375590837040354
CDC14C	0.025977790853769278	132273	0.5398347107438016	0.030030062726981256	0.0729879
CAAP1	-0.10836	99629	0.40660748903173144	3.6377479529356877e-7	3.4208020684402486e-6
TRRAP	0.1370699973554661	145276	0.5929027650239771	4.1854666336651075e-7	3.862793493007267e-6
NOP16	0.17448324725467934	149368	0.6096010611162126	2.3742594296623504e-9	3.802358758250302e-8
PPIAL4E	-8.74e-05	119146	0.48626058565452507	0.4542927703410556	0.6086891659777989
SPANXD	-0.0421445	127316	0.5196041220283645	0.28564261223070037	0.43653642695257033
CFH	-0.290098	102068	0.41656157534945415	5.498822382486927e-6	3.85769070584174e-5
PRAMEF10	-0.00282724	119877	0.4892439546985001	0.5580281911654097	0.6989322807206001
PRSS30P	-0.032012	109470	0.4467707376798286	0.00374	0.012246594700057843
AXDND1	0.030489635979679797	133916	0.5465401489643914	0.011246649333399516	0.0317043
LOC100130314	0.00507243	123297	0.503202	0.86164	0.9148138271205717
LOC100507513	0.017818031156690672	134506	0.5489480665238241	0.00767369	0.022932198188650443
LACRT	-0.071786	119337	0.48704009794918884	0.4803017098812376	0.6319808286658571
SLC36A4	-0.0475584	112796	0.4603448627691052	0.030779465035715665	0.0744897
RPL27A	0.0161981	124740	0.509091	0.6205489317848327	0.7483662272876299
CHORDC1	-0.0283651	119786	0.4888725640240792	0.5445130629593367	0.6880066820298728
DESI1	0.12957994897612402	138392	0.5648056320783593	4.157713188394947e-4	0.00180079
SPSB2	0.11142188020170973	138431	0.5649668401183553	4.0218458892364643e-4	0.00174826
NEBL	-0.0875018	112598	0.4595367819610244	0.0275294	0.0678729
RPL23	-0.318596	99671	0.40677890011223344	3.821094922171041e-7	3.5734248705642664e-6
PCDHA12	-0.0152342	119182	0.48640750943781247	0.45913340842536693	0.6128291736001019
ZFYVE21	0.0782081	132436	0.5405019895928986	0.0273811	0.0675402
CCL14	-0.407078	102005	0.41630445872870114	5.14461948557419e-6	3.6392559837751915e-5
SLC31A1	0.17036958385345713	145164	0.5924477094174064	4.7651625244495423e-7	4.344694471643686e-6
HCN4	0.0201005	130504	0.532615	0.0756609	0.15634501163053663
GAL3ST2	-0.0166773	119447	0.48748903173145597	0.4956412674396117	0.6449632509644015
RBM28	0.13985880073513268	150216	0.6130619324558718	7.348539239230335e-10	1.3257935351344144e-8
YIPF5	-0.181947	98474	0.40189368431792677	9.103802915992552e-8	9.861808185352825e-7
TMEM94	-0.00724417	120418	0.4914498520559127	0.6414895288571243	0.7664617767427847
SRSF6	0.10793807142057865	134925	0.5506580961126416	0.0057935	0.017991168871490555
SMG1P2	-0.0815671	116228	0.4743515967758392	0.1624248238813834	0.2850929732647235
CEP170	0.0322767	134808	0.5501785532088562	0.00627366	0.019291251975723133
SRSF1	-0.00228333	119748	0.4887154372002857	0.5388444936260266	0.6835556400693052
FAM236A	-0.0085401	118788	0.4847995102540557	0.40774831112982507	0.5648793706852232
BAMBI	NA	165294	0.6746025915722885	1.896942179543947e-21	2.9297697132092757e-19
ZNF555	0.0024868	122829	0.5012917049280685	0.9439960493513514	0.9679734160610602
LINC00313	-0.00323143	119569	0.48798694010815225	0.5129554670077986	0.6608292826602079
GFY	0.00211098	122784	0.5011100908070605	0.9518723249792074	0.9723746605316241
CACNG5	-0.00913506	120635	0.49233751657994085	0.6764839321903908	0.7925225925984067
LIFR	-0.122533	98321	0.4012692582389552	7.541306201706336e-8	8.310519434280382e-7
ELAC1	-0.0527096	102822	0.4196388123660851	1.2022520213279994e-5	7.766258542082993e-5
XRCC6	-0.0858727	109581	0.4472237526782981	0.00404512	0.013113024977455038
APBA1	0.0035443	125390	0.5117436996224874	0.5224518225262137	0.6695094164210144
ACADM	-0.17409	106262	0.4336781961024385	3.03316083133461e-4	0.00136355
SLCO2A1	-0.0348982	118050	0.4817875726966636	0.32123482561968786	0.4767426941769365
SCMH1	0.20263824869558178	151532	0.6184348535863687	1.1107039734383498e-10	2.3661360403853334e-9
TMCO4	0.10149876870957986	146729	0.5988327721661055	7.312004585916131e-8	8.075316779081125e-7
ZNF717	0.0222782	126932	0.518037	0.3259203773394661	0.4820122403206163
SEMA3B	-0.11268	110768	0.45206611570247934	0.00903156	0.0263339
FAM187B	-0.0105724	117226	0.4784226099377615	0.23990922049542224	0.3831293496976479
MRPL14	0.13905746317931467	143247	0.584622	4.040946971046551e-6	2.939093324963469e-5
NOL3	0.10489184927711648	136275	0.5561677379859198	0.00221813	0.00777794
MYCN	0.14511502230748974	134976	0.5508641975308642	0.00559751	0.017433
NLN	0.013285869312216647	124048	0.5062687480869299	0.7328409789547968	0.832939
CHD4	0.10356665775139717	137242	0.5601122334455668	0.00105956	0.0040919
NRBP1	0.062173036165808604	132136	0.5392735435159678	0.032425379618262244	0.0776526
RYR3	0.0232879	128787	0.5256075910621365	0.1630943881521893	0.285948
CTNNBIP1	-0.0150799	118906	0.48528109376594225	0.42276663679739235	0.5786856065790544
TAF7	-0.13261	105564	0.43082950719314356	1.6481120668298838e-4	7.928282375285711e-4
PROB1	-0.00169105	120608	0.49222936435057646	0.6721807463012376	0.789205
NIPSNAP3B	-0.00824887	119347	0.48708091011121313	0.4816854525193961	0.6331069125467687
HOXB9	-0.013753	113276	0.462306	0.040063368922171105	0.0924682
NPTN	-0.232829	103267	0.4214549535761657	1.88365011847349e-5	1.1598301107012696e-4
NDUFAF4	0.011017485467781363	121690	0.4966411590654015	0.8549191710792808	0.9108563961741991
TUBGCP5	0.0123141	125304	0.5113927150290787	0.5349600164293034	0.6800667116632916
CABP1	-0.0118315	119032	0.4857953270074482	0.43915536277703043	0.5944138066608768
NLRX1	-0.00527477	120790	0.492968	0.7017791887225522	0.8103750960343626
LINC00111	4.947909173047549e-5	122554	0.5001693704724007	0.9927277884629118	0.9956980225324179
OR2W3	-0.00895797	119164	0.486336	0.4567767080940166	0.6107231602775915
ZNF211	-0.0658924	111590	0.45542087542087545	0.015177192924016678	0.041096750184875554
TEX264	0.013743499532575143	124903	0.5097561473319049	0.5952052405619371	0.7284894796505942
KCTD1	0.055289605357268456	132140	0.5392919089888787	0.0323445	0.0775044
ENGASE	0.0702401	136265	0.5561269258238956	0.00223464	0.00782106
GLT8D1	-0.161787	91879.5	0.3749801040710132	9.776922898983246e-12	2.578552744392903e-10
ABCA3	-0.155098	109890	0.4484848484848485	0.00501716	0.015838486135452367
TOR3A	0.2599467820761028	157139	0.6413182328333843	1.3873054274921526e-14	6.516819297300119e-13
TRIP10	0.13106460997868385	141940	0.5792878277726763	1.569417600085605e-5	9.875221176834947e-5
JPT2	0.19966976490797084	150104	0.612607	8.59078869748355e-10	1.5203160518715028e-8
MIAT	-0.0725351	108619	0.4432976226915621	0.00201184	0.00715052
KRT81	0.6697718558317689	142736	0.582534	6.938823137205587e-6	4.7390883516988376e-5
SPAG8	-0.0567422	111162	0.45367819610243854	0.011634273903306588	0.032702
PHRF1	0.014283535640487344	125938	0.5139822467095194	0.446356	0.6010867974510573
DNAJC30	0.10075088847872316	136778	0.5582226303438425	0.00151765	0.00560919
FAM120A	-0.0513364	114032	0.4653872053872054	0.0593954	0.12831354547354168
ZNF57	0.029813802384005328	127636	0.5209101112131416	0.2547586929471023	0.4005371692074169
MED8	0.0608566	131416	0.5363391490664218	0.0477834	0.10706226985151682
FLJ44385	-0.00348381	120064	0.4900071421283542	0.5863025819284671	0.7212303588834647
TMEM45B	0.16335215237317868	139205	0.5681257014590347	2.066790546248715e-4	9.686358360085644e-4
H2BC8	0.24351350337834443	143936	0.5874339353127231	1.9127265324732454e-6	1.5102539046294367e-5
KANSL1L	0.00809976	124677	0.5088337924701561	0.630469	0.7572383822679905
DDX50	-0.0349566	113186	0.4619365370880522	0.038152422922931244	0.0888727
LOC285097	0.002424	124770	0.5092153861850831	0.6157710524633075	0.7444538010181729
RBM14	-0.0126592	120928	0.49353331292725233	0.7247403162388217	0.8270518235186598
TRIM49D2	2.596463897903689e-4	122263	0.4989817365574941	0.9558565504834603	0.9748325723321778
HSPA9	-0.0362348	115046	0.46952759922456894	0.0969694	0.19030766604458624
PCF11	-0.0730389	106688	0.4354147535965718	4.350402087766971e-4	0.00187469
LINC00330	0.019850287696764113	131599	0.5370839710233649	0.043397882175934904	0.0986896
SPTLC1	-0.009458	121630	0.49639832670135703	0.8445532451263663	0.9054431535754748
C12orf51	0.067733	139048	0.5674849505152535	2.3709797312023044e-4	0.00109558
ARC	-0.0939008	102999	0.4203611876339149	1.4389552869890835e-5	9.156049137280414e-5
NDUFS2	0.0991308	142240	0.5805101520253035	1.1582936893367673e-5	7.518030386663061e-5
SAXO2	-0.0613137	102857	0.4197816549331701	1.2458915907299056e-5	8.025273889482018e-5
WDR53	0.0503039	133568	0.5451198857259464	0.013987735860623258	0.0383496
MPPED2	-0.0291213	106770	0.43575145393327214	4.6609598229926735e-4	0.00199168
PECAM1	-0.265393	97209.5	0.39673298642995614	1.8565362186681083e-8	2.371504003132e-7
CELA3A	-0.0107209	116866	0.47695541271298847	0.20943077238439367	0.3462826566586078
CDK9	0.0767719	137436	0.5609060299969391	9.084230456339271e-4	0.00356772
PRSS16	0.046643119397868915	127981	0.5223181308029793	0.22415183027638189	0.3649986712335941
ORM2	0.36295889694327776	134662	0.5495826956433018	0.00692003	0.020940867272935083
LINC02370	-0.0038538	121035	0.49397000306091216	0.7426515558445437	0.8397358440933284
GPR25	0.00568998	124913	0.5097969594939292	0.5936658818757228	0.7273040562024843
CARD6	-0.0332157	108546	0.4429996939087848	0.00190467	0.00681119
DLGAP3	0.00123036	122422	0.499629	0.983949	0.9904588872134882
ACVR1C	-0.0215712	115076	0.46964799510254057	0.0982965	0.1923381476793539
C18orf21	-0.0160243	120752	0.49281297826752374	0.6955256466572413	0.8062134045031373
CHCHD6	0.035715558268908154	127364	0.5198	0.28085525391964183	0.43096462905763494
BAZ2B	-0.108586	104377	0.4259851035608611	5.54229721900523e-5	3.0195373894057424e-4
MAPK12	-0.0542894	111002	0.45302112029384756	0.0105023	0.029932851701524005
KRTAP17-1	0.00292214	126410	0.5159085807570656	0.386253	0.5430717635223544
SOX10	0.18298375301487013	124530	0.5082338536883991	0.6538728118993026	0.7759316145841738
C1orf84	-0.0170619	114036	0.4654076114682175	0.0595456	0.1285425501115818
WIPF2	0.00162022	122978	0.5018977655341291	0.917756	0.9523717645585206
RBM12B	0.0703627	132625	0.5412712988470564	0.0245797	0.061804
BPIFA2	4.03307769675898e-4	122118	0.49839	0.9302041036219094	0.9592832748515284
EIF1AD	-0.0328774	117970	0.48146107540046934	0.3126352870572221	0.4666297384314801
SRSF7	-0.0921234	107884	0.4402979287827773	0.00114647	0.00439096
MIXL1	-0.00917173	121709	0.49672074278134887	0.8583219545602662	0.9126693625212614
CPB2	0.00299993	125185	0.5109070503009897	0.5525133774470523	0.6941572826778244
XAF1	0.00563038	122138	0.4984715845321906	0.933739	0.9617607298173484
MOSPD2	-0.0463352	112610	0.45958575655545353	0.027717558934480448	0.0682461
SEPTIN7	-0.213388	103797	0.4236179981634527	3.176461821490765e-5	1.8428721444146905e-4
LOC100132154	-0.0138615	119128	0.48618508315478015	0.4518164523828172	0.6063977626549372
ALG9	-0.0128245	120906	0.4934435261707989	0.7210757840246526	0.8244417574871815
HMGXB4	0.0250889	132361	0.5401938577696154	0.0285782	0.0700184
SFTPA1	0.00442059	125664	0.5128639934700541	0.48355693142338846	0.6348708887769591
PTK2	0.2506515999781289	156332	0.6380246913580246	5.556871454227264e-14	2.3740723738016616e-12
C1QTNF9B	0.00978859	125979	0.5141475359657178	0.44099860822899584	0.5961171347277906
WFDC10A	0.0179177	131738	0.5376512600755025	0.040290263169459876	0.0928658
SDHAP1	-0.00325223	120763	0.4928599122538517	0.6974160448078834	0.8076698991989503
DDX49	0.013126824689093652	123497	0.5040179573512907	0.8268465110268943	0.8942663034644719
TRUB1	-0.00113069	122592	0.5003224160799918	0.9860768889407251	0.991662
GNG10	-0.320748	96226	0.3927191102948679	5.111508350343177e-9	7.486229938106777e-8
PTPRG	-0.0462098	110326	0.45026629935720847	0.00675079	0.020492618571094138
MARCHF11	0.00788957	120216	0.49062748699112335	0.6097631696242439	0.7399989129787167
TSC2	0.11051648622331722	138386	0.564783	4.1769760151522546e-4	0.00180837
LINC02510	0.0076293	127792	0.5215488215488215	0.24053222465093774	0.38379357157068694
FATE1	0.061798	131262	0.5357086011631467	0.051781766029708944	0.11458535374445633
IFNAR2	0.10862534566985804	139386	0.5688664421997756	1.7608971995115044e-4	8.407356254435842e-4
PGBD4	0.00334438	124170	0.5067646158555249	0.7126056785497787	0.8183805750672791
PSMD2	0.1598546158675287	145581	0.5941475359657178	2.9264325407750627e-7	2.8089067894906407e-6
DNAJC11	0.0601783	140168	0.5720579532700745	8.676552316051911e-5	4.4781992928443116e-4
PPM1H	0.2027255256909095	140822	0.5747270686664626	4.695510768771017e-5	2.606244978027082e-4
ACKR3	-0.0206543	119568	0.4879828588919498	0.5128122502630518	0.6607282655699196
LEF1-AS1	0.00967237	124824	0.5094316906438119	0.6075072197902527	0.7385800995804092
NSUN5	0.11865538017542221	136888	0.5586695235180084	0.00139526	0.00521451
GAGE1	-0.00507067	118964	0.4855178043056831	0.43026574440596593	0.5859212965870301
DPYS	-0.0394136	110162	0.44959493929190897	0.00604256	0.018662279341406646
PNPLA8	-0.172618	97142.5	0.39645954494439345	1.7028829340476465e-8	2.202834668555163e-7
MRPL44	-0.00989629	120503	0.4917987960412203	0.655157	0.7766413293243128
APEH	-0.0594023	113862	0.4646954392408938	0.054488083951499997	0.11943338755967263
IRF2BP1	0.0715307	135146	0.5515600448933782	0.00497922	0.015735746150461274
HBG1	-0.0556821	115317	0.470634	0.10971351388387089	0.20964752156251532
NPVF	0.016631949578123084	129995	0.530538	0.0962557	0.18916181034564514
AHNAK	-0.201635	99123	0.40454239363330274	1.998278995846164e-7	1.9950496517294688e-6
CCNL1	0.13887892673158397	144106	0.5881297826752372	1.5839882743129927e-6	1.272872248656641e-5
IGLL3P	-0.149376	118798	0.48484	0.40900858438725374	0.5659714932398657
MT2A	-0.110832	110822	0.45228854198551166	0.00935662	0.0271303
AQP1	-0.112754	106228	0.4335414753596572	2.9471875741847236e-4	0.00132989
VGLL3	-0.119284	106703	0.4354780124477094	4.4072420564705904e-4	0.00189558
GNG3	-0.0385467	123902	0.505669	0.7575725297110698	0.8488859603836199
SPATA2L	0.1274495158069051	144574	0.5900397918579737	9.372521463571003e-7	7.97153087516988e-6
TMEM273	-0.0874038	106825	0.43597592082440567	4.8793566701732944e-4	0.00206982
ZNF225	-0.0794121	96216	0.3926782981328436	5.0437048407225554e-9	7.408214019294722e-8
SPANXN3	4.536882710350909e-4	121921	0.49758596061626365	0.8954730771419296	0.9380335846106524
CAPN13	0.0315697	124906	0.5097683909805122	0.5947432276911131	0.7282737811843788
H2BC4	-0.00441602	126852	0.5177104377104377	0.3347552273543237	0.4910530162665562
GPC6	-0.12387	107796	0.43993878175696355	0.00107003	0.00412766
TSPAN7	-0.340877	97435	0.3976533006836037	2.4790787616597662e-8	3.0761399095531135e-7
AKAP10	-0.0382535	113618	0.4636975818794001	0.048008978864456965	0.10748507051501033
SLC39A7	0.0385123	128636	0.5249913274155699	0.17345945901134024	0.30029879537568316
MTMR3	-0.0395673	113236	0.46214263850627485	0.0392089	0.0908872
HACL1	-0.152476	99662	0.4067421691664116	3.7810561975119406e-7	3.542481282108269e-6
LINC01257	0.0068715	127461	0.5201958983777165	0.27134801044969725	0.41978842685065854
RPSAP58	0.1254328461453662	147945	0.6037955310682583	1.5707361310285836e-8	2.0593310291498222e-7
HAO2	-0.0167749	118143	0.4821671258034894	0.33142423374712343	0.48739420424169405
MTX2	-0.0608374	117266	0.4785878991939598	0.2435292955587734	0.38751438062004384
GOLT1A	0.3616183831176816	153230	0.6253627180899908	8.585374774925645e-12	2.3030267833738043e-10
PARD6A	-0.0770298	114876	0.4688358330782573	0.0896197	0.17846022940344716
CD53	-0.27743	101157	0.4128435873890419	2.0613319221103134e-6	1.6113640297570152e-5
SNRPF	-0.00356275	122587	0.5003040506070809	0.9868749553273146	0.9917308649765102
NAT9	0.0979236	134765	0.5500051015202531	0.00645596	0.019750559099318585
SRSF12	0.00675	115515	0.4714416896235078	0.11983515757398161	0.2250027059122023
CACNG1	-0.00161612	124991	0.5101152943577186	0.5817221076981537	0.7174572661610562
MIA2	0.012035758521068196	125565	0.5124579124579125	0.49747127293028753	0.6464368100134699
XCL1	-0.0132369	119313	0.4869421487603306	0.47698962749494855	0.6289624113099778
RAB9BP1	0.00250146	123472	0.503916	0.8311786244725717	0.8973331188901885
SLC25A12	-0.183109	94371.5	0.38515049484746455	3.955710622221305e-10	7.49489520959347e-9
ERICH6B	0.00871654	125875	0.5137230894806653	0.454829	0.6090779548109619
MAD2L1BP	-0.0315131	121899	0.4974961738598102	0.8916056525413525	0.9352798784852355
KLK3	-0.0688902	110727	0.451901	0.00879657	0.0257703
PLIN2	0.0897839	130106	0.5309927558412407	0.0913976	0.18127489144998513
ITGA1	-0.033682	119208	0.4865136210590756	0.462647	0.6162686005914297
INO80B	0.0807803	142508	0.5816039179675543	8.794448657176212e-6	5.8707408242911405e-05
KLLN	0.00160415	123778	0.5051627384960719	0.7786304175265925	0.8635588250524775
ZNF818P	0.015858744893491483	127938	0.5221405978981737	0.22785923369780636	0.36941281887850325
IFNA5	0.00817683	125645	0.5127844097541068	0.48626711817836504	0.6373209732113357
LAT	-0.137509	112792	0.46032853790429545	0.030710680348408775	0.0743497
DUSP12	0.0978247	138874	0.5667768595041323	2.755765718936823e-4	0.00125182
ROPN1B	0.20849028211551346	123578	0.5043485358636873	0.8128472677557699	0.885514
KAT14	0.00114262	120364	0.49123354759718396	0.6330777950743163	0.7595666801791505
XAGE5	-0.00302993	119204	0.4864993368023671	0.4621734209248109	0.6157580402819318
KRTAP15-1	0.010574011653971205	125805	0.5134374043464952	0.46427417209832045	0.6176285511627053
C22orf40	0.010982997392956939	127062	0.5185695337210489	0.3118369224795462	0.46571088847633935
CA2	-0.100561	119841	0.4890970309152127	0.5526620554298425	0.6943012893793566
ID4	-0.0158621	124236	0.5070339761248852	0.7016968029255746	0.8103258593657917
CLCN1	0.00601887	123562	0.5042811957963473	0.8156942641037355	0.8870990591210314
TOB2P1	-0.00240982	121441	0.49562697683909807	0.8118125981772113	0.8850493867462929
RNF7	0.0730372	136960	0.5589633710845832	0.00131982	0.00496899
CARM1	0.1371012648034018	134590	0.5492908886848281	0.00725787	0.0218304
PTMA	-0.146339	117218	0.4783920008162432	0.23924302575944784	0.38242493070078903
IPO8	-0.0605623	116378	0.4749637792062035	0.17268817678957732	0.29921756418571416
TESK2	0.10486619035493305	134623	0.5494255688195082	0.00710016	0.021422372276099784
KIAA1755	0.012681757888714174	128386	0.5239710233649627	0.19169018975431443	0.32417983397106664
RPS17	-0.193239	101111	0.41265585144373024	1.959641431857017e-6	1.541922418806214e-5
PRSS50	0.024471738373990526	126313	0.5155106621773289	0.3982460844794299	0.5556801876423094
SDCCAG8	0.0565961	136775	0.558208	0.00152172	0.00562219
CHMP4A	-0.105885	109441	0.4466523824099582	0.0036638	0.0120338
SLCO1C1	-0.00371396	122284	0.4990674420977451	0.9595761580790951	0.9768592425649488
NOCT	0.0450047	126044	0.5144128150188756	0.43247826755170427	0.5883055463979682
NXPE3	-0.122128	91048.5	0.3715886134067952	2.662379466823549e-12	8.053105369455741e-11
ACKR2	0.396594	138330	0.564555	4.377825366280329e-4	0.00188531
RABEPK	-0.111939	102064	0.4165452504846444	5.4756400374283725e-6	3.8440727769646086e-5
ULK2	-0.0849168	102425	0.4180185695337211	7.99065971064595e-6	5.374647955161299e-5
CENPJ	0.0770775	134121	0.5473767982858891	0.00986537	0.0283634
MIGA1	-0.0579041	117467	0.4794082236506479	0.26206356642318124	0.40902541177992624
TBX1	0.047482882757194034	127426	0.5200550964187328	0.27470387326355605	0.4239827287625193
STON2	-0.0265916	110089	0.44929701050913173	0.00575029	0.017873320678082245
THAP5	-0.0199875	115960	0.4732578308335884	0.14524333577176077	0.26164848337712177
H2BC20P	0.025331532012427438	136849	0.5585103560861137	0.00143777	0.00535277
PPM1L	0.0161766	130102	0.5309743903683297	0.0915898	0.1815676978520476
JAK3	-0.0083244	118738	0.4845934088358331	0.401419	0.558846
WT1-AS	-0.111448	114230	0.4661952861952862	0.0655866	0.13905097283222087
TMEM165	0.14714286403787202	147892	0.6035812672176308	1.6810343891350048e-8	2.1814925583256105e-7
VPS50	-0.074256	111801	0.456284	0.017260765829421883	0.0457482
BRSK2	-0.00503161	124281	0.5072176308539945	0.6942938703041148	0.805427
PRRC2C	0.1730295368843091	151496	0.6182879298030813	1.170911342147852e-10	2.481431344321025e-9
SIGLEC17P	-0.0403331	109217	0.4457381899806142	0.00312122	0.010446924811925006
KRT40	0.00789911	124020	0.5061544740332619	0.7375313203016317	0.8363118653423085
MAP3K21	0.1062299954665491	145752	0.5948474645444343	2.388377574741785e-7	2.3443357542735087e-6
BGN	0.16012506082665645	135706	0.5538475665748394	0.00335724	0.01114
AKAP4	0.011077250370183478	127618	0.5208366493214978	0.2564317322227725	0.4025466793582554
NUDT8	0.0383582	137530	0.5612896643199673	8.427769059803188e-4	0.00334991
MGC70870	-0.0533161	108612	0.4432690541781451	0.00200133	0.00712061
EFCAB7	-0.137075	95282.5	0.3888684828078767	1.4195607396046821e-9	2.3875243527923328e-8
RHBDL1	0.057328762142433654	129230	0.527414	0.1354085465539312	0.24760732250381157
CBY1	-0.00793429	119223	0.48657483930211204	0.4646812934770479	0.6180491603677306
CCNB1IP1	0.024800422047981385	123656	0.5046668707274767	0.799423	0.8771232975346762
SLC9A9	-0.246725	96196	0.39259667380879504	4.9107040481096426e-9	7.223270088658823e-8
AP4B1	-0.0581168	108720	0.44370778491990615	0.00216843	0.00762993
SCRT1	-0.0144109	114546	0.46748699112335473	0.0765808	0.15790969254569379
THEG	0.0387879	131728	0.5376124885215794	0.0404965	0.0932461
ELK1	0.0616657	134881	0.5504785225997347	0.00596928	0.018458314443662128
FOXD2	0.15442311091921557	131601	0.5370921334557698	0.0433518	0.0986068
CXXC4	-0.018848	119620	0.4881950821344761	0.5202856401848488	0.6672787827457487
RPL27	-0.0599224	115010	0.46937863483318026	0.0953473	0.18788377434278636
LPIN2	0.00538576	120594	0.4921701867156413	0.6698306575686025	0.7874430639978721
CBWD5	0.0607425	130739	0.5335741250892766	0.0674478	0.14230143094865383
MAP11	0.0793835	138580	0.5655749413325171	3.545771856778878e-4	0.00156467
NOC2L	0.057264388264065325	138696	0.5660483624119987	3.2122065474026764e-4	0.0014333
TOR1AIP2	0.10869942586757109	151842	0.6196979900010203	7.037151442490404e-11	1.5560347772022978e-9
MFSD1	-0.155855	101260	0.41326395265789206	2.3077255557376306e-6	1.780769835286406e-5
DECR1	-0.0936689	108814	0.4440934598510356	0.0023258	0.00810117
PSMB5	0.0746532	133727	0.5457687991021324	0.012669573637100457	0.0351373
ELK4	0.09249	148718	0.6069523518008366	5.690592194081109e-9	8.19855402230051e-8
AMZ2	-0.10527	107926	0.44047138047138046	0.00118516	0.00452471
GDF11	-0.0750145	105464	0.4304193449647995	1.5067059652834714e-4	7.317106839979545e-4
VEZF1	-0.0901396	111247	0.4540230588715437	0.012270669559710118	0.034212546541823055
LOC400590	0.00746808	125176	0.5108703193551678	0.553852	0.6953253347743644
LINC00670	-0.00515951	118972	0.4855504540353025	0.4313061288366911	0.5870243706918767
ZIC2	0.19899218259717344	137070	0.5594123048668503	0.0012118	0.00461514
RPL18A	-0.0899937	116162	0.4740822365064789	0.15805755277167532	0.2789886864377615
VOPP1	-0.0197725	118764	0.4847015610651974	0.4047331133665395	0.5616946209805065
RASSF9	-0.0101823	119248	0.48667891031527394	0.46815065716563564	0.6210025071097379
TSGA13	-0.0109414	114851	0.4687317620650954	0.0885538	0.17687340234712326
ERICH2	0.00941897	124186	0.5068299153147638	0.7099555989318369	0.8164869856954565
PKIA	-0.160306	108226	0.44169370472400776	0.00149401	0.00553386
H3C8	0.054262907864907284	128396	0.524012	0.19093489738537012	0.3230901189405329
CDC6	0.0197322	127348	0.5197347209468421	0.2824449776560946	0.43272005406739317
FHIT	-0.0312244	107521	0.43881644730129576	8.60480095356345e-4	0.00340699
NFE2	0.0586965	129454	0.528328	0.12285366678087162	0.2294026107951667
LINC00877	0.00598932	127107	0.5187511478420569	0.3071276095063636	0.4608722637278253
ABRAXAS2	-0.0779808	105190	0.42930313233343537	1.1775052308168877e-4	5.875134395659297e-4
CYB5B	-0.0384165	113767	0.4643077237016631	0.051888891444459906	0.11479748560805254
FER	0.00942186	128091	0.5227670645852464	0.2149696685744536	0.35312115326946947
RAB40B	0.0896425	131867	0.5381777369656158	0.0375771	0.0877531
TFDP1	0.13184725515890605	135450	0.5527986940108153	0.00402948	0.013068574196412133
ARHGAP22	-0.062819	115427	0.4710825425976941	0.11524981133236512	0.218202
PRSS22	0.1655924123868857	158484	0.6468095092337517	1.2786794154871983e-15	7.448124926725004e-14
LRRK1	-0.0409876	112475	0.4590347923681257	0.025663105777996735	0.0639523
ARHGEF7	0.0382504	125116	0.5106254463830221	0.5628191273638714	0.7026882120313586
SFTPC	0.013531662954536117	129133	0.5270196918681768	0.14111352558183057	0.25565462063776595
BCOR	0.041566258781018384	129857	0.5299744923987348	0.10255198599010368	0.19892743466986143
TRIML2	0.030876875862130504	126682	0.5170166309560249	0.3540365019638252	0.5105568483791826
LINC01122	2.705991247156092e-4	120788	0.49296194265891236	0.7015319909494993	0.8102732252839749
WDR31	0.00191969	122725	0.500867	0.9624107378402147	0.9782941619639239
RNF208	0.00678979	127661	0.5210121416182022	0.25244764511394346	0.39788559265078977
KLHL35	0.22912283937890354	142799	0.5827935924905622	6.492765530860713e-6	4.467364525064373e-5
MAPK1IP1L	0.014896985267668583	125520	0.5122742577288032	0.5038335239301936	0.6524170510902476
CDS2	-0.0287693	117295	0.4787062544638302	0.2461450446325982	0.39048793046662766
ALDH1A2	-0.211404	107578	0.4390490766248342	9.005033542769465e-4	0.00354139
CASC16	0.00598445	126020	0.5143169064381186	0.4355476426062564	0.5911791132969537
KLHL29	-0.0715637	109468	0.4467605346393225	0.00373337	0.0122269
TPTE2P6	0.010234353169945365	125824	0.5135149474543413	0.46169979471130884	0.6153280849041939
ZNF404	-0.0496567	113070	0.4614610754004693	0.035807	0.0842564
RRM2	0.12828197873525315	139418	0.5689950005101521	1.7123545735893547e-4	8.196706431501801e-4
MMP2	-0.142084	106611	0.435103	4.079809988858667e-4	0.00177006
INPP5A	0.046956161049362066	129947	0.5303418018569533	0.0984096	0.19252257202533393
ZNF815P	0.0507385	137192	0.5599102132435466	0.00110158	0.00423973
ATXN3	0.0900429	135777	0.5541352923171105	0.00319166	0.010651222309838048
ESYT2	0.040631359282524926	125778	0.5133251709009284	0.4680143532677816	0.6209429012150374
ZNF331	-0.0716115	111231	0.4539577594123049	0.012147886005950527	0.0339212
RABGEF1P1	0.0511752	141349	0.5768758289970412	2.822542098710917e-5	1.664540519711295e-4
ANKHD1-EIF4EBP3	-0.059701	110839	0.452358	0.00946012	0.027372045142908162
ISYNA1	0.1395733540147921	138703	0.5660769309254158	3.19304351192906e-4	0.00142693
TENT4B	0.057019840615356365	130359	0.5320232629323538	0.0811238	0.16520534146264856
LOC100130269	0.015290255518971563	131448	0.5364677073767983	0.0470009	0.10555264788106318
OR4K15	0.012340653793844858	128546	0.5246219773492501	0.17990325874110788	0.30888392588470326
C9orf85	-0.0132428	121956	0.4977288031833486	0.9016308842841068	0.9420155198021875
OXER1	0.023116291401283462	126026	0.5143373125191307	0.4348935492471092	0.590685
TNFRSF18	-0.0342457	117750	0.4805632078359351	0.2897752143885272	0.44123140606011685
FCGR1A	-0.11303	109842	0.44828895010713193	0.00485349	0.015412475131693113
NOTCH2NL	0.0571102	138186	0.5639669421487603	4.936451988347684e-4	0.00209273
GNRHR2	0.0193375	126775	0.5173961840628507	0.34340311865185497	0.4991059678031042
GATB	-0.0205006	119492	0.48767064585246406	0.5019202922335357	0.6504767019112003
ZNF385C	0.040996	127089	0.5186776859504132	0.30902680153422407	0.4626325013128379
SUMO2	-0.201011	109422	0.44657279869401084	0.00361337	0.011887328057786126
LINC00654	-0.019799	110501	0.4509784715845322	0.00758283	0.022690622920627755
TMEM29	0.013542822152080802	129357	0.5279338842975206	0.12814614736774405	0.2370703726303265
SLC4A3	0.13032180860597276	143496	0.5856402407917559	3.0902186988409215e-6	2.3153358549529537e-5
ERCC6	0.0584722	143212	0.5844770941740639	4.197137226103178e-6	3.042924488924804e-5
PCSK1	-0.392155	102098	0.416684	5.6755869830086925e-6	3.955835617866606e-5
HPCAL1	0.10209952962450686	134648	0.549528	0.00698271	0.0210992
HYOU1	0.0747364	130628	0.5331231506989083	0.0712135	0.14861592293926354
TMEM79	0.5290107636601338	164276	0.6704458728701153	1.6306397739477003e-20	2.2614866035014804e-18
GNL2	0.10231501414243205	136854	0.5585307621671258	0.00143225	0.00533613
C6orf136	0.10895697938409299	140254	0.5724089378634833	8.012731030695185e-5	4.1853842562844664e-4
DMGDH	-0.0472614	102110	0.41673298642995615	5.747802847659509e-6	4.003432068849826e-5
SAMD11	-0.00457604	120556	0.4920171411080502	0.6637680007703061	0.7833422999539352
TUBB6	-0.053057	120176	0.4904642383430262	0.6035489358963743	0.7352146501164403
STK31	0.0360344	132623	0.5412631364146515	0.0246081	0.061867641111533804
MAGED4B	-0.0028475	123961	0.5059116416692174	0.7475305971026832	0.8426821279033676
RASAL3	-0.174694	111502	0.45506580961126414	0.014386570250633692	0.0392899
UBALD2	0.12207038104759604	138914	0.5669380675441281	2.6633383130282497e-4	0.00121416
MC1R	0.0742908	129879	0.5300642791551883	0.10152679757501937	0.19729547442206843
RLF	0.060238129309326816	135859	0.5544699520457096	0.0030084	0.010110818347074791
REEP5	-0.227276	101470	0.414121	2.900536872645255e-6	2.1893093381199117e-5
B4GALT7	0.059492056725551024	131961	0.538561	0.0356994	0.0840517
TAOK2	0.0268075	124539	0.508271	0.6524297786606132	0.7748506290081512
ANKRD49	-0.104034	103195	0.42116110600959084	1.7527697121992125e-5	1.0877843568525219e-4
URAD	-0.00695078	117441	0.4793021120293848	0.25961266741517863	0.40628879107107846
KRT39	0.00840426	126295	0.5154372002856852	0.40048448140201254	0.5579251846411037
IKBKG	0.0882787	136906	0.5587429854096521	0.00137604	0.00515211
IFT52	-0.101301	109117	0.44533006836037137	0.00290352	0.00980198
KRTAP24-1	0.00782213	126773	0.5173880216304458	0.34362962940673153	0.49932838593834894
TMEM216	-0.014087	119760	0.4887644117947148	0.5406080383380502	0.6847701818948635
AGBL4	-0.0197522	119700	0.48852362003877153	0.5319647593339378	0.6775687584993747
CLK1	-0.248067	99463	0.40593000714212835	2.992790120752936e-7	2.861820459277209e-6
P2RY13	-0.25821	94193.5	0.3844240383634323	3.0673593119199604e-10	5.962797062354892e-9
NDUFAF7	0.00895843	124221	0.5069727578818488	0.7041708033640065	0.8120788645877361
FAM66B	-0.0113454	116648	0.4760657075808591	0.19237183697886687	0.3249283049285964
PJA2	-0.248004	86545	0.35320885623915926	1.289014501158657e-15	7.486934084080211e-14
LCT	0.1397920545194582	136808	0.5583430262218141	0.00148374	0.00550182
NLRP12	0.00771403	120825	0.4931129476584022	0.70764	0.8148347691570378
RNF11	0.011668468753716965	123502	0.5040404040404041	0.8258941193737379	0.8936155085273535
USP15	-0.116599	93882.5	0.38315478012447707	1.9596163145845628e-10	3.928288869757668e-9
CNNM1	0.0468639	139496	0.5693112947658402	1.5982202840985298e-4	7.719241158947341e-4
MRPL20	-0.141735	108411	0.442449	0.00172019	0.00624458
SPDL1	0.0321886	128829	0.5257790021426385	0.16029608618467128	0.28201212859964725
AMACR	-0.0488879	115620	0.4718681767166616	0.12546444177802732	0.2331246422282759
RAI1	0.019788343895959848	125172	0.5108519538822569	0.5545223772408928	0.6958666011981048
PPP1R21	-0.0595434	108548	0.44300785634118967	0.00190754	0.00681785
SAP30BP	0.0602183	132170	0.5394163860830528	0.031800633478131446	0.0764889
MYEF2	0.00290196	123090	0.5023569023569023	0.8979354655295436	0.9394544973699479
KIAA1324	0.0623421	123586	0.5043791449852056	0.8115538958564129	0.8849560689204834
PARTICL	-0.00197876	119987	0.48969288848076725	0.5745798723962181	0.7122680200986075
LINC01854	0.00963123	126500	0.5162758902152842	0.37538051962914754	0.5322263477070333
UNC5C	0.0052751	124308	0.507328	0.6898660207821905	0.8022073103859525
ATP8A1	-0.00585291	117798	0.48076114682175286	0.2947154985519189	0.4469179530113954
TIGD5	0.25572219198449275	152930	0.6241424344454648	1.3614347093388012e-11	3.4956636548224356e-10
ZIK1	-0.0367415	109714	0.4477685950413223	0.00444192	0.014249793595959398
C18orf2	0.00414279	125046	0.5103418018569533	0.5732926285630062	0.7113284311255473
NDUFB3	-0.144216	107282	0.43784103662891544	7.09968991329247e-4	0.00287128
LRFN5	-0.10959	104744	0.42748495051525354	7.821701804000195e-5	4.1003094543109276e-4
CPA4	0.34857738354667767	160480	0.6549515355575961	3.169831663254764e-17	2.616330288209509e-15
UBE4A	-0.0981683	110366	0.45042546678910317	0.00692929	0.0209595
IL36B	0.016665054938457047	130686	0.5333578206305479	0.069233	0.14536077895864236
OR2A7	0.0592539	142216	0.5804122028364452	1.1870217564745802e-5	7.68736103851565e-5
SPATA32	0.016143227714361608	128540	0.5245974900520355	0.1803366606378248	0.3094716751198093
PRDX5	0.017595352687296284	122175	0.4986225895316804	0.9402809485177169	0.965524
CSTF1	0.0604873	135048	0.5511600857055402	0.0053266	0.016691259717690043
LYZL6	0.00955444	125495	0.5121722273237425	0.5073865513673899	0.6555190095468907
C1orf210	0.045335432065410686	136703	0.5579144985205591	0.00160772	0.0058993
LOC441179	0.0061568	122261	0.4989735741250893	0.9555023509821003	0.9746735929886962
LGALS8	0.1500871945845681	137772	0.562277	6.934715513305611e-4	0.00281014
CASC1	-0.111718	110558	0.4512111009080706	0.00787389	0.023461699013051642
PLPP5	-0.161836	103642	0.4229833690439751	2.728707412958408e-5	1.616685789828046e-4
PCCB	0.13805918708033005	142242	0.5805223956739108	1.1547430604013627e-5	7.49976004217986e-5
UOX	-0.00560416	119620	0.4881950821344761	0.5202856492140295	0.6672787827457487
TRIM16	0.042287342410091355	132418	0.5404264870931538	0.0276704	0.0681794
NPC2	-0.0185268	118104	0.4820079583715947	0.3271010914021803	0.483198
TBL1XR1	-0.0558869	113242	0.462163	0.0393149	0.0910707
LINC01622	0.00282952	123415	0.5036832976226916	0.841075	0.9032815055261493
STEAP4	-0.0147378	117510	0.47958575655545355	0.26619969883544853	0.41399139981373784
WFIKKN1	-0.00555422	121933	0.4976349352106928	0.8975836324971751	0.9393668599976468
ZNF254	0.031250917445953874	131344	0.5360432608917457	0.0496261	0.11055920191206615
TCTA	-0.0917038	112872	0.4606529945923885	0.0321028	0.0770248
ZNF497	0.00711806	125977	0.514139	0.4412622878072921	0.5962758839747639
PCDHB8	0.036303904171432144	127146	0.5189103152739516	0.30303931683323454	0.45648459821775916
KDELR3	-0.0102493	122722	0.5008570554025099	0.962854	0.9785004781845233
PXMP2	-0.0749195	117168	0.47819	0.2348786548137062	0.37719353078180395
SOS2	0.0173355	128368	0.5238955208652178	0.1930932360707838	0.3256611353222261
CFAP57	0.0030046	121380	0.4953780226507499	0.801312	0.8783459968030268
NFKBIE	0.012222001004988492	126124	0.5147413529231711	0.4220595089443986	0.5781835243145715
NECTIN3	-0.118356	109302	0.44608509335782065	0.00331784	0.011027190218325085
DNAJC25-GNG10	-0.104842	98191	0.4007387001326395	6.420656327557876e-8	7.192193436808924e-7
GABRA6	1.566605613660954e-4	125753	0.513225	0.47136052730543987	0.6237992255875366
KHK	-0.00789178	118530	0.4837485970819304	0.3760994121491406	0.5330602555258989
LANCL3	0.011353934548980149	128162	0.5230568309356188	0.20918881229498293	0.34599483338129294
CCT5	0.11981923460406652	139260	0.5683501683501684	1.969189497933509e-4	9.288724269868221e-4
ZNF33A	-0.0312885	115786	0.4725476992143659	0.13485671010466452	0.24684178029303244
TMEM50A	-0.0310788	112112	0.4575533108866442	0.0207794	0.053623983605004685
ADAM5	9.886999527886076e-4	120876	0.49332108968472604	0.7160891761662455	0.8209937034361291
KCNS3	-0.134694	115588	0.4717396184062851	0.12374629170787221	0.23077348985677648
NOP2	0.2400716354628294	149815	0.6114274053667993	1.2841831524401106e-9	2.178090010715186e-8
TRIM41	0.012251297623008917	126897	0.517894	0.3297667377665665	0.4857978050556995
ZDHHC18	0.077553	134196	0.5476849301091725	0.00939607	0.0272176
LOC105376486	-0.0116632	114843	0.46869911233547595	0.0882216	0.1764517622451946
TMEM88	-0.0165329	121516	0.49593306805428017	0.8247689487060292	0.8931565251244417
ATAD3C	-0.00113771	123076	0.5023018059381695	0.9003108425927904	0.9411669135442117
NCAN	0.029659820473161957	133206	0.54364	0.017454417273373633	0.046165439147933085
HTR1F	-0.0327541	119175	0.4863789409243955	0.4581898981557936	0.6120506783974685
OR51B6	0.016158072687242786	131886	0.5382532394653606	0.037201	0.0870044
GAB2	-0.245844	92577.5	0.37782879298030814	2.841104891091352e-11	6.79831049468068e-10
DAZ2	-0.00443473	120670	0.4924803591470258	0.6821836167845683	0.7964994785743653
CXCL5	0.00562994	124840	0.5094990307111519	0.6049446742160223	0.7361670789256878
RSAD1	-0.0731247	105885	0.43214	2.1879877424921685e-4	0.00101818
ALPK1	0.064134	130380	0.5321089684726048	0.0803133	0.1638659006690567
CEMP1	0.027559860400576675	128511	0.5244811753902663	0.1824060028133229	0.31220814199943026
ZDHHC6	-0.100373	104205	0.42528313437404347	4.706714065401065e-5	2.609621421031589e-4
LRP5L	0.0957334	131650	0.5372921130496888	0.0422349	0.0965079
UTY	0.010459842617505544	127099	0.5187184981124375	0.3079707580085293	0.4616957014133309
ASCL4	0.0031036	121862	0.4973472094684216	0.8851949644772423	0.930562
FCHSD2	-0.149949	101768	0.4153351698806244	3.995815460089205e-6	2.9114613933108872e-5
TIMM8B	-0.0539883	116481	0.47538414447505356	0.18001154162603875	0.3090438146635833
SMYD3	0.0224614	124032	0.5061993674114886	0.7356874940762592	0.8351036159093929
OVCH2	0.0137857	132129	0.539247	0.0325426	0.07786
ENPP5	-0.0592861	118206	0.4824242424242424	0.33844411741628794	0.4946491252445199
EDNRB-AS1	-0.00905848	118540	0.4837873686358535	0.37723940759661223	0.534119
KIF19	0.00172294	123261	0.5030547903275177	0.8679335377424158	0.9189592850664571
PUS7L	-0.0173722	118786	0.48479134782165084	0.4074965344850553	0.5646073024702204
COX7A2	-0.0777153	112898	0.4607611468217529	0.0325787	0.0779282
NAGLU	-0.117555	101722	0.41514947454341394	3.805810390651796e-6	2.7889668020926732e-5
OR2S2	0.010504208693580708	128404	0.5240444852566065	0.190332	0.3224450491286172
NMRAL1	0.2257892989254131	150782	0.6153759820426488	3.290278616394589e-10	6.364222974614468e-9
FMO4	0.14912190870699682	138414	0.564897	4.079809988858667e-4	0.00177006
KRT4	0.0659616	131814	0.5379614325068871	0.038672394398496665	0.0898375
HLA-DMA	-0.0910649	111374	0.4545413733292521	0.013285153852467453	0.036655086153776426
ZNF382	0.014511046075243783	130582	0.5329333741454954	0.0728489	0.15145520385778372
SSH3	0.24447488045926846	145326	0.5931068258340986	3.948223845313609e-7	3.678813507057064e-6
TLDC2	-0.00181322	120545	0.4919702071217223	0.6619131587754079	0.7818321881781136
TLCD4	0.0131102	125020	0.5102316090194878	0.5773862207081379	0.7142701991248063
IL4I1	0.0967883	133656	0.5454769921436589	0.013248080006263393	0.0365676
LILRB2	-0.120973	113004	0.4611937557392103	0.0345432	0.0817544
HLF	-0.0565302	109507	0.44692174267931845	0.0038393	0.012525483427629658
LONP1	0.16475277484248885	145718	0.5947066625854505	2.488297924617712e-7	2.4353782904071673e-6
SLC2A13	0.015327519291112424	129102	0.5268911335578003	0.1430152369132919	0.2583194502481866
HNRNPH1	-0.0657754	115162	0.4700030609121518	0.10229492557279707	0.19859886178960232
RNF125	-0.188995	100268	0.40921538618508313	7.616528638266229e-7	6.632984594119334e-6
LINC01270	5.120869489365631e-4	124446	0.5078910315273951	0.667403	0.7856764803104436
NSMCE3	-0.0134814	117626	0.4800591776349352	0.2774482217604112	0.4270867484921098
DEFB124	-0.0325541	119180	0.4863973063973064	0.45879630119614595	0.6125797752916151
CFAP58	0.0392346	136880	0.5586368737883889	0.00140388	0.00524386
EEF2KMT	0.046646	129443	0.5282848688909295	0.12342113275376136	0.23027241085850947
INO80E	0.0258284	128833	0.5257953270074482	0.16003145831912863	0.2816681888278767
SMAD5-AS1	-0.0153406	116064	0.4736802367105397	0.15170591478483506	0.2705650131521308
ZNF574	0.0517971	133249	0.5438179777573717	0.017002057410459386	0.045185887684400405
FASTKD3	-0.0262126	119882	0.4892623201714111	0.5587006979632161	0.699388
TMEM53	0.0351797	130408	0.5322212019181716	0.079262	0.16235442380213416
C1GALT1	0.017240380349744733	125327	0.5114865830017346	0.5316000675632307	0.6772735019004865
ILKAP	0.0677773	133444	0.5446138149168452	0.015098289042230064	0.0409157
CLIP2	-0.0511315	112832	0.4604938271604938	0.0314132	0.075691
SLC44A5	-0.0222567	123575	0.5043362922150801	0.8133647186651508	0.8856049198582796
PDF	0.032483616549688676	132336	0.5400938679726559	0.0289762	0.070781
PHF20L1	0.014247390369563462	125832	0.5135455565758597	0.4606857182365621	0.6143782829654683
PDE8B	0.18019892428188022	133709	0.5456953372104887	0.012813063505020124	0.035506310408705354
ZDHHC12	0.1630163416262107	146756	0.598943	7.071974036900316e-8	7.848490788824431e-7
SH3BP2	-0.0118469	116309	0.4746821752882359	0.16790835064488777	0.292702
SFTPA2	0.0068384	124930	0.5098663401693705	0.5910532223447269	0.7252363553380649
RAI2	-0.149367	101754	0.41528007346189166	3.938522477271807e-6	2.8748534817092847e-5
TTC21A	0.0660522	130760	0.5336598306295276	0.066751	0.14099185091234875
PIDD1	0.028041535263777284	125313	0.5114294459749005	0.5336439439973858	0.6788593415978565
MS4A8	0.00114975	122334	0.49927150290786654	0.9684357594908947	0.9808972495371452
CRYBG1	0.0642859	135315	0.5522497704315886	0.00442799	0.0142141
OR10J3	0.00384665	123926	0.5057687991021325	0.7534325532185846	0.8464335406660761
NOXO1	0.10189938976716739	137072	0.5594204672992552	0.00120991	0.00461054
PCNX3	0.0982621	140568	0.5736904397510458	5.974322595493655e-5	3.223037280360421e-4
PRR15	0.0411231	131330	0.5359861238649117	0.049988729323181866	0.1112576664532433
HECW1-IT1	-0.0103612	115866	0.4728741965105602	0.1395585681199959	0.25344561983452313
KCNK16	-0.0161648	120582	0.49212325272931334	0.6679691578342395	0.7860252364078868
MIR3142HG	-0.0208341	113956	0.46507907356392203	0.057166081854184654	0.12436718714771769
SLC41A1	0.20809900009461657	154146	0.6291011121314152	2.0351583330971404e-12	6.334469150664337e-11
ZNF540	-0.204554	85261	0.3479685746352413	1.220718981252099e-16	8.919999236841054e-15
OR10V1	0.00284562	123395	0.503602	0.844553	0.9054431535754748
RPL21P44	-0.00680337	118873	0.4851464136312621	0.41853429266854975	0.5749769962691188
CELF3	-0.0135994	125328	0.5114886236098357	0.5315271213215499	0.6772228874684356
NDUFS4	-0.233815	99610	0.4065299459238853	3.557591874117945e-7	3.3516000710555706e-6
DSG3	0.12095455123713172	125863	0.513674	0.45644059677041865	0.6105140038287971
PPARGC1A	0.015007108847965966	121732	0.49681257014590346	0.8622515082045018	0.9153200467464295
PTH2	-0.0472586	117206	0.4783450668299153	0.23822401322986297	0.3812444428697085
PRR12	0.0300185	131794	0.5378798081828385	0.0390927	0.0906796
GSDME	-0.15828	110536	0.45111927354351594	0.00775782	0.023142915430133883
LAX1	-0.138707	115896	0.47299663299663297	0.14135394143771965	0.2559537085079306
PRRX1	-0.263236	99761	0.407146	4.244445551927817e-7	3.903090278175571e-6
FLG	-0.00624803	120938	0.4935720844811754	0.7263246460887609	0.8283961152342136
IGHG1	-0.184695	120872	0.4933068054280175	0.7155081273709063	0.8207429355038917
KLHL26	0.0589958	140054	0.5715886134067952	9.645684257771615e-5	4.928485337423305e-4
FAM9A	-0.00280088	120059	0.4899867360473421	0.5855380097238599	0.7206376941889727
VASH1	-0.251533	88948	0.3630160187735945	8.558517837323422e-14	3.539198846846097e-12
TMEM87B	0.0623174	137990	0.5631690643811856	5.801663410578287e-4	0.00240404
OLFM2	0.0565246	135325	0.5522905825936129	0.00439718	0.014126259706950117
LOC100131581	0.018256685997407374	131903	0.5383246607489032	0.0368483	0.0862784
HIP1	0.0231196	125464	0.5120477502295684	0.5117390059220154	0.6596372732506404
FLNC	-0.149117	113340	0.4625650443832262	0.041452171859823694	0.0951244
PSMB4	0.2571794309677973	166778	0.6806570758085909	7.545827030657193e-23	1.4377268754580205e-20
SLC16A8	0.024551261339103014	122874	0.5014733190490767	0.936125	0.9630025903876981
TRMT10A	-0.00426913	122413	0.4995939189878584	0.9824414440839181	0.9893812349604247
SYCP1	0.0589837	136633	0.5576288133863891	0.00169559	0.00617506
ADCY1	-0.424279	98947	0.40382409958167537	1.61790657607134e-7	1.6500380873620014e-6
TYW1B	0.013157823175556693	124698	0.5089194980104071	0.6271545573060873	0.7540575583745696
ANKZF1	0.16158695032974624	150086	0.6125354555657586	8.803473736478321e-10	1.5552549312442246e-8
PIGC	0.14244904190440266	144994	0.5917518620548924	5.803878647446419e-7	5.182815330069652e-6
ETFDH	-0.0323336	119386	0.4872380369350066	0.4870329700274777	0.6377097726364924
SNED1	0.013554397993651435	126824	0.5175982042648709	0.3378275200720636	0.49410213442206474
TBX10	0.18520787286182383	141017	0.575521	3.896616113136574e-5	2.2042262125004255e-4
ZNF564	0.00331612	119872	0.48922558922558923	0.5573560430914349	0.6982620076510222
CCDC185	-0.000606	121972	0.4977941026425875	0.9044478720013784	0.9439911367626873
CCR2	-0.259937	102264	0.4173614937251301	6.756291622230484e-6	4.629933354702954e-5
DEFB4A	0.060921153443127096	138742	0.5662360983573105	3.0882483176195984e-4	0.00138435
SMAD6	0.0465972	127715	0.5212325272931334	0.24750575723823748	0.39200589440770256
BORA	0.11367091048537592	138123	0.5637098255280073	5.20116898610599e-4	0.00219083
IRF2	0.0168074	130832	0.5339536781961024	0.0644069	0.13704872050711273
AOC2	0.010769555171965983	126044	0.5144148556269769	0.43241309405773637	0.5882953452489204
PIGZ	-0.00412461	121421	0.4955453525150495	0.8083661042732642	0.8828499366700079
COX7B2	0.026064443412272098	121664	0.49653708805223956	0.8504734499505159	0.9088270439890659
RFLNB	-0.00351871	123656	0.5046668707274767	0.799423	0.8771232975346762
SLC44A4	0.22641625539503263	139660	0.5699806142230385	1.379879296683486e-4	6.758950739765594e-4
HIST1H4J	-0.0807073	114607	0.46773594531170287	0.0788635	0.16170079977692145
LINC00656	-0.00212736	120076	0.49005407611468216	0.5880628487399271	0.7228723121652634
POLR3F	0.014758592007808602	123574	0.5043322109988777	0.8135372257053874	0.885698
CHRNA9	-0.0315672	113245	0.4621773288439955	0.0393892	0.0912014
BFAR	-0.00929328	123460	0.5038669523518008	0.8332598309211814	0.8986252345829129
KCNA7	0.00638165	126227	0.51516	0.40900858438725374	0.5659714932398657
DHH	0.0155903	128398	0.5240220385674931	0.19074641906334033	0.32293200842420855
REV3L	-0.0621036	104785	0.4276502397714519	8.121201480999132e-5	4.2312020085133993e-4
IFNA1	-0.00442445	119125	0.48617488011427407	0.45148239860100503	0.6060691213433888
KRTAP21-1	0.00744648	118911	0.48530149984695437	0.4234100807324571	0.579216
CENPB	0.12024687816908575	144176	0.5884154678094072	1.465363681480489e-6	1.1883201819547627e-5
UMAD1	-0.0637103	114320	0.4665625956535047	0.0685717	0.14428443327958268
DUSP22	0.062202031638673105	130659	0.5332476277930823	0.0701573	0.14686274124040513
GEFT	-0.00942839	117456	0.47936128966431996	0.26097756257053484	0.40770494774907995
SKA2	-0.00704597	121896	0.49748393021120296	0.8910784740729842	0.9349192965326504
FAM193A	-0.00221613	121186	0.49458422609937763	0.7680800486380096	0.8561894310993445
ELAVL3	8.478037998864707e-4	125634	0.5127415569839813	0.48772983431168415	0.638294
EVX1	0.012511165516443157	127412	0.5199979593918987	0.2760737269909758	0.42551712952030124
FAM177A1	0.06875	131686	0.5374369962248751	0.0414411	0.0951204
LOC100129894	0.014422643881967012	129328	0.5278155290276503	0.1297707926059651	0.23955425107368802
ZSCAN29	0.066242	142254	0.5805672890521375	1.1418474352769607e-5	7.423100657841644e-5
PSMB2	0.15929529277394394	142302	0.5807631874298541	1.0871170936156797e-5	7.110380554232551e-5
RASA2	0.037712870596364745	134499	0.5489194980104071	0.00770927	0.0230116
GSDMD	0.055509172280524766	128290	0.5235771860014284	0.19909182429427627	0.3333238910969377
CLDND2	-0.0472834	114574	0.467603	0.0776405	0.15977160883334354
IRGC	0.00365976	121714	0.496741	0.8591948833549111	0.91331175816852594
FYN	-0.227459	103776	0.4235343332313029	3.113666762456927e-5	1.8110791522456311e-4
EREG	0.009643	126131	0.5147678808284869	0.42122471003078893	0.5773502866342405
HECTD2	-0.0702466	103354	0.42181001938577695	2.0542323963674166e-5	1.2546325903158335e-4
COBL	0.2896499801527348	139421	0.5690072441587594	1.707795622305043e-4	8.178724301605102e-4
PARK7	-0.153915	92838.5	0.3788939904091419	4.2081346421448697e-11	9.682984305802195e-10
HES6	0.26010077856749714	144687	0.5904989286807468	8.248918883047233e-7	7.101803600873477e-6
LOC401180	0.016988876256964325	129831	0.5298683807774717	0.10377413969608844	0.2006870978926347
IKZF2	0.042957474445132426	137731	0.5621099887766554	7.169000614411421e-4	0.00289587
OR1L1	0.00694993	124342	0.5074665850423427	0.6843052706492843	0.7981995568116149
THOC3	0.0402239	130304	0.5317987960412203	0.0832779	0.168598
TRPV3	0.00804734	126884	0.5178410366289155	0.3312029202238068	0.48727963733872764
ANKRD30B	-0.168989	106314	0.4338904193449648	3.171283550486172e-4	0.00141845
ELL2	-0.0276724	120730	0.49272727272727274	0.6920786081616976	0.8039547911448734
LRAT	0.025282627355748488	129878	0.530062	0.1015500237128948	0.19730299565756088
MZT2B	0.00727586	125615	0.5126619732680339	0.49045262177774696	0.6402137021502706
LPA	0.00570038	125617	0.5126701357004387	0.49017298688791733	0.6400535889120585
CHRAC1	0.0917046	139759	0.570387	1.261446550546016e-4	6.229920258231982e-4
DDX1	-0.0402921	112434	0.45886950311192737	0.025073050942210594	0.0627195
CHN1	-0.235584	102396	0.41789817365574944	7.74941801963572e-6	5.226178801399716e-5
STARD3	0.23536759296374576	135178	0.551691	0.00487031	0.015446643593060177
MYO15B	-0.0028306	120906	0.4934455667789001	0.7211590651527399	0.8244417574871815
FRMD5	0.00779614	126914	0.5179614325068871	0.3279498264141212	0.4839954474521998
ZDHHC9	0.3931845928593578	172106	0.7024017957351291	2.90305435949901e-28	1.2592461537682194e-25
PGS1	0.1133950997562021	139225	0.5682073257830833	2.0307857982953634e-4	9.541744657720114e-4
HECA	-0.109992	111819	0.4563575145393327	0.0174492	0.0461575
OR6K2	0.010833187248883824	128564	0.5246954392408938	0.17860764014496192	0.3072545881275806
NUDT17	0.0299178	132064	0.5389796959493929	0.0337437	0.0802442
NUDCD2	-0.165083	101455	0.4140597898173656	2.8538170644352425e-6	2.1612469722377892e-5
APOBEC3F	-0.166705	101736	0.4152066115702479	3.863341759333019e-6	2.8260476658601455e-5
F11-AS1	-0.00293188	122148	0.4985123966942149	0.9355064475327064	0.9626574775817325
RBPMS	0.18534851891793558	145140	0.5923497602285481	4.899698390449326e-7	4.451432757847166e-6
C11orf1	-0.222351	100762	0.41123354759718395	1.3313474414732696e-6	1.0935608496903928e-5
PRTG	0.00939188	125786	0.5133598612386491	0.4668564959808079	0.6198504320130727
TAF9B	-0.191077	95944	0.39156820732578307	3.5010885175400695e-9	5.346568659707071e-8
HSPA4L	-0.058461	106020	0.43268850117334967	2.4602747120286563e-4	0.00113095
CDKL5	0.022534775316050748	133669	0.5455320885623915	0.013137097549179128	0.0362957
CROCC	-0.0243838	112956	0.46099785736149373	0.033641432525421025	0.0800663
SSB	-0.122093	104778	0.4276216712580349	8.06867380186532e-5	4.211368479227554e-4
CD81	0.0773679	136976	0.5590286705438221	0.0013014	0.00491055
HIST2H2AA4	0.24563098726789967	137826	0.5624977043158861	6.63699322743119e-4	0.00270779
PRSS58	0.00462138	125120	0.5106417712478318	0.5622192601633665	0.7021971486216108
HERC2P10	0.0324626	134713	0.5497928782777267	0.0066855	0.020321641962524527
CGB2	0.014134277744255463	129980	0.5304764819916336	0.0969247	0.1902565059147531
GTF2H2C	0.00831693	128685	0.5251913070094888	0.17004337288599577	0.2957660816506097
TP53BP1	-0.0150636	120733	0.4927374757677788	0.6924886658063069	0.8042936495068181
ZNF638	-0.00855372	119795	0.48890929496990104	0.5458424419962191	0.6893445992056568
TPM1	-0.150531	111054	0.4532374247525763	0.010863581675282178	0.030799
TSPYL4	-0.0615538	108290	0.44195694316906436	0.00156956	0.0057707
GON7	-0.203372	95934.5	0.391529	3.456496645531982e-9	5.286391381279858e-8
MBD3	-0.0460055	110894	0.4525823895520865	0.00980204	0.0282052
LINC00158	-0.0102753	115794	0.4725803489439853	0.1353213139507932	0.24749220664885804
LYRM4-AS1	0.010201430253379051	127102	0.5187307417610448	0.30765440755749013	0.46128928490656407
YTHDF2	-0.0156011	117572	0.47983879196000406	0.272172	0.4207121510746237
CICE	0.022017666917791168	135857	0.5544617896133047	0.00301275	0.010122119235031334
USP25	-0.0497239	111476	0.45496	0.014157453423260158	0.0387524
HOXA6	0.0176404	121689	0.4966391184573003	0.8548319492052835	0.9108563961741991
ACVR2B	0.0629501	137882	0.5627242118151209	6.343410990650814e-4	0.00260851
MCF2L2	-0.015019	115132	0.46987858381797776	0.10087870833841649	0.1963917328968007
CHI3L2	0.1403549837206981	123306	0.5032384450566268	0.8600679972186969	0.9138586678114125
PAFAH2	0.032624	128090	0.5227629833690439	0.21505190317385595	0.3532277755402354
LYST	-0.0783883	110044	0.44911539638812364	0.00557843	0.017381553287075444
CDH12	0.00181428	124510	0.5081522293643506	0.6570842019625985	0.7781119670894224
ESYT3	0.0657595	136487	0.5570329558208346	0.00189325	0.00677868
TCEB3C	0.010489302330404016	129664	0.5291868176716662	0.1119022780556036	0.21305115266339097
NKAPL	0.017392984494975394	131066	0.5349107233955719	0.0572387	0.12445889362161115
APOL4	0.0129219	125394	0.5117600244872972	0.5218737355452083	0.6690209297969039
ISL2	0.015537707968683812	126258	0.5152882358942965	0.40504655984700455	0.5620531047917835
ERF	0.098649	140214	0.5722416079991838	8.322983290905597e-5	4.316481618399236e-4
AIP	-0.0501269	111902	0.4566982960922355	0.018346886694010082	0.0482194
SPOPL	-0.0732979	111835	0.4564228139985716	0.017618149675700624	0.0465502
FAM222A	0.012008218296318596	128170	0.5230894806652382	0.20854455722022583	0.34520934472326525
LINC00856	0.011489922120325957	127349	0.5197388021630446	0.282345	0.4326000295962265
LRRC43	0.010757648164157807	124990	0.5101091725334149	0.5819507378076656	0.7176090057270235
LRRC19	-0.00351428	121240	0.49480665238240995	0.7773519665463741	0.8626101971467955
SLC13A3	0.019960287089744178	128637	0.5249954086317723	0.1733892640415076	0.30022820842655135
TMX2	-0.0913236	110249	0.4499500051015203	0.00640833	0.0196343
TAPT1	-0.126315	103895	0.42401795735129066	3.493606588258769e-5	2.00292906397164e-4
PLIN3	0.013002234118554057	124615	0.5085807570656056	0.6402962224492689	0.765704
N4BP3	0.0798356	139626	0.5698438934802571	1.4220580410978325e-4	6.937424571395431e-4
CTCFL	0.0187881	127901	0.521992	0.23100358572820598	0.3730273348309652
MYOZ2	0.00228687	123866	0.5055259667380879	0.7634988345161063	0.8529481472562803
OR52I2	0.0123523	128685	0.5251913070094888	0.17004337156549762	0.2957660816506097
DNAJC27	-0.0658537	108631	0.44334659728599124	0.00202998	0.00720744
PDE6C	0.00713857	125716	0.5130721354963779	0.4765076568692603	0.6285707962583913
ATP6V0A2	-0.0687152	105115	0.42899704111825326	1.0998638444722876e-4	5.546110362912818e-4
FAM133B	-0.0311495	120264	0.4908233853688399	0.6172575221137002	0.7458528392207211
MALL	0.29030024474499605	139873	0.570852	1.1375454509364487e-4	5.707885579188132e-4
N4BP2L1	-0.159543	95836	0.3911274359759208	3.025662849756601e-9	4.6979579983235206e-8
ABHD1	0.0242454	125968	0.5141046831955923	0.4423839232176677	0.5973164571463668
RTL9	0.019448918426840933	128286	0.523563	0.19936426651320413	0.33358825520393076
KRTAP10-5	0.0122845	126038	0.5143862871135598	0.4333259976078328	0.5889870733536161
OR2T5	0.00123406	124538	0.5082685440261198	0.65251	0.7749006573698932
IGSF23	0.00587409	124520	0.5081950821344761	0.6553974200062014	0.7767913029281104
EFNA4	0.4318808687413691	179108	0.730976	2.6785029588520672e-36	3.4129149888823186e-33
FCRL3	-0.0847824	111663	0.4557208448117539	0.015874705221955162	0.042696255324538246
ATG4A	-0.0310904	114422	0.46698092031425364	0.0721065	0.15020293543338617
STAG2	-0.119407	108030	0.4408937863483318	0.00128452	0.00485583
GAB4	0.00554169	126296	0.5154412815018876	0.40035992875686677	0.5578660288132214
NHLRC1	0.00718981	127209	0.5191674318947046	0.2965118749624284	0.4490408256469342
ABR	-0.0853426	109164	0.4455198449137843	0.00300296	0.010095872404963485
KALRN	-0.0021971	120589	0.4921497806346291	0.6690210776724448	0.7867635445674052
C11orf65	-0.0245668	111682	0.45579838791960003	0.016059539091515657	0.0431024
FZD4	-0.117292	109808	0.44815018875624935	0.00474049	0.015098330409798749
GPRASP1	-0.00983875	118792	0.48481379451076423	0.40818914183440036	0.5653748240082832
JUND	0.21315382486144152	153399	0.6260544842363024	6.5979810151343755e-12	1.8276228118959852e-10
SYT10	0.00556633	128266	0.5234833180287726	0.2008864674045277	0.3352273398523456
LASP1	0.00988186	118100	0.48199163350678503	0.32668731235152865	0.4827262730576217
TECPR2	-0.00106491	122898	0.5015733088460361	0.9317944915459546	0.9603404428060957
SMR3B	0.00981985	127964	0.5222507907356392	0.22555295693387287	0.36660676314894625
ARHGAP6	0.00376941	123112	0.5024466891133558	0.8940664485274616	0.9373306945453749
PPP2R2B	-0.126322	99546	0.4062687480869299	3.300096764123723e-7	3.1365535072349807e-6
PPP1R11	-0.000192	125856	0.5136435057647178	0.4574493631146506	0.6112216650818182
IGF2	-0.0769583	112992	0.46114478114478114	0.0343159	0.0813864
DUSP21	0.0031103	123247	0.5029976533006836	0.8703833009701013	0.9204058491091529
C1orf122	-0.102067	110251	0.4499581675339251	0.00641696	0.019654844055979892
TLR10	-0.159011	100953	0.41201101928374656	1.6457908456827949e-6	1.315793645919025e-5
LINC00309	0.00908492	128762	0.5255055606570758	0.1647774389632462	0.28827921120258304
RNASEH2B	-0.176911	106640	0.43522089582695644	4.1804843282032425e-4	0.00180873
SPATA31C1	0.00840017	127026	0.5184205693296602	0.3157349476889437	0.4701890707475892
SMARCC1	0.040031476637533814	127672	0.521057	0.2514352908830675	0.3966886917840193
TCL6	-0.00921932	119227	0.4865911641669217	0.46522463709679096	0.6185700565115945
TNFRSF13B	-0.141364	114453	0.46710743801652893	0.0732045	0.15214811797767952
CDKN2B	0.0421149	126214	0.5151066217732885	0.4106504006574778	0.5673576659124424
PBX1	0.5226413439745192	176335	0.7196612590551984	5.427407147172835e-33	4.610356229558858e-30
MED12	0.10237504516142781	141759	0.5785491276400367	1.881774569567081e-5	1.1590253217451384e-4
KRTAP5-6	0.00579919	125632	0.512729	0.48814817008796463	0.638719
SLC4A7	-0.22367	96940.5	0.3956351392715029	1.310693033602742e-8	1.739654874743431e-7
HLA-DRB6	-0.259087	113355	0.4626262626262626	0.041786124812223116	0.0956969
TAF11	0.00382857	125272	0.5112621161106009	0.5396524756772809	0.6841549046472686
NPHS2	0.00414317	122008	0.4979410264258749	0.9107904528639732	0.948232
SYNGAP1	0.011259768441070683	127520	0.5204346495255586	0.2657220046659087	0.4135639750457195
NDUFA7	0.014483237117639547	125221	0.5110539740842771	0.5471734309788249	0.6903412796191165
TBC1D8	-0.0175131	123476	0.5039302112029385	0.8305717958532468	0.8967729690742581
NAT2	0.023173268018856774	127078	0.5186327925721865	0.31019123603548404	0.4638988210868114
SLC25A37	0.446719	159470	0.6508295071931436	2.1110117825450732e-16	1.4738766168063837e-14
SLC25A42	-0.0895384	110766	0.4520579532700745	0.00901982	0.026310916013337855
SLC6A16	0.14375021130252907	141045	0.5756351392715029	3.792830008972414e-5	2.1532839151467727e-4
STIP1	0.21198982408875366	148876	0.6075971839608203	4.6083443874883345e-9	6.827784667712549e-8
UCK2	0.43497663622106586	174266	0.7112172227323742	1.245829047521795e-30	8.193134448976398e-28
RPS5	-0.0864663	114126	0.4657749209264361	0.0623026	0.13351872878158616
MRPL49	0.00535769	124119	0.5065564738292011	0.7210758534393218	0.8244417574871815
MAN1A1	-0.160837	102648	0.41892868074686257	1.0060915247396179e-5	6.627201264900353e-5
IFNA8	-0.0611601	116892	0.47705948372615037	0.21149557359844587	0.3488479546586577
DYNLRB1	0.0135273	129419	0.5281869197020712	0.124726	0.23213306735770298
LRP5	-0.0712556	122858	0.5014121008060402	0.9387776605525578	0.9647089160210841
LOC613038	0.00937992	124048	0.5062646668707275	0.7330083330469023	0.8330828902791392
SVBP	-0.0566433	110245	0.44993368023671054	0.00639108	0.0195962
STK33	0.025943683026077302	130406	0.5322130394857667	0.0793381	0.1624450327176711
NCOA7	0.39195	150134	0.612729	8.23771704500542e-10	1.4667453047731483e-8
SNX5	0.0981503	133793	0.5460381593714927	0.012155530289160856	0.033937934265286546
CALML3-AS1	0.012692134211898853	127861	0.5218283848586879	0.2344847628705357	0.37673897786546534
SUOX	-0.00642259	120976	0.4937292113049689	0.7327572748783893	0.8328904546593053
EVC2	-0.00076	123486	0.5039751045811652	0.8286653513749845	0.8955208332086831
L3MBTL1	0.00202273	120963	0.4936761554943373	0.7305831232034885	0.8313925834635513
OPRM1	-0.00177371	120040	0.48990715233139476	0.5825605758328909	0.7181872443312056
FHL3	0.00147897	126666	0.5169533721048872	0.3558286908445207	0.5123078757236753
KRT23	0.16028549574603002	134800	0.5501499846954392	0.00630336	0.019359222660493808
ZNF883	-0.000275	122552	0.5001632486480971	0.9929938376679758	0.9957779325399421
RCAN2	-0.177482	100686	0.4109213345576982	1.2220887916869187e-6	1.0165126151008248e-5
SDCBP	0.00793076	124579	0.5084338332823182	0.6460320600645321	0.7701237053289449
NOXA1	0.1347441633469808	137154	0.5597551270278543	0.00113487	0.00435062
ZC3H12B	-0.103717	95342.5	0.38911335578002243	1.5420317542132079e-9	2.5768361781266122e-8
CKMT1B	0.3366937358974802	139558	0.5695643301703908	1.5121087693867552e-4	7.339847971782804e-4
PJVK	-0.0281555	113516	0.46328129782675237	0.0455041	0.10272315273266446
RAD51	0.0616331	139077	0.567603	2.3118032168604097e-4	0.00107115
RASSF6	0.0409556	126622	0.5167717579838792	0.3610059654493951	0.5178237259985097
PRR15L	0.46815667663465454	160676	0.6557514539332722	2.1813819456843194e-17	1.8529930719444258e-15
VPS37D	0.0627979	131704	0.5375124987246199	0.0410324	0.0942779
MRNIP	-0.0171097	117872	0.4810631568207326	0.30236146290689786	0.4558002916506157
LOC389834	-0.0116725	120796	0.49299459238853177	0.702851	0.8111073423183226
H1-0	0.1387091090280297	134456	0.5487419651056015	0.00793372	0.0236089
PRKCSH	0.10203938964737702	138541	0.5654157739006224	3.665006139445275e-4	0.00161135
SLC27A6	-0.00502114	119156	0.48629935720844814	0.4555673580899238	0.6097460431577781
DHRS9	-0.349807	105377	0.43006631976328946	1.3942232508548609e-4	6.816314008435983e-4
RET	-0.11403	115168	0.47002346699316394	0.10252858830715807	0.19890097343401195
ZNF773	-0.0218577	118410	0.4832568105295378	0.3618246367689868	0.5185966584511624
CKAP5	0.054436939688310204	131426	0.5363799612284461	0.0475337	0.10660844310097028
FOXA3	0.24084276140339433	147225	0.600857	3.938367495186601e-8	4.681720007251851e-7
NMS	0.00116512	123130	0.5025201510049995	0.8909027555872344	0.9347830437293124
DAZAP2	-0.0632219	117698	0.4803530252015101	0.2845907005996805	0.4353204241540881
PCGF6	-0.0538119	111713	0.4559249056218753	0.016365168201991322	0.0437671
ALK	0.00956384	131358	0.5361003979185798	0.0492657	0.10990044182439014
RHOA	-0.0963413	104680	0.42722375267829815	7.368930669811178e-5	3.8889564992348037e-4
MAGEA2	-0.0046439	117603	0.47996326905417813	0.27514369010896567	0.4244366230517163
OR51B4	-0.0119993	114624	0.467803	0.0794904	0.16267529108216425
KCMF1	-0.0255618	115636	0.47193551678400164	0.12637183480956016	0.2344474107072985
MRPS31	-0.0395562	112178	0.4578226711560045	0.0216019	0.055368
TMEM258	-0.122275	101430	0.4139577594123049	2.7774424579025983e-6	2.1081057106947233e-5
TANGO2	0.0258418	125315	0.5114376084073053	0.5333516984466862	0.6785722733623839
LHX1	0.019425230465946797	125770	0.5132966023875115	0.46896904261214234	0.621603
SCHIP1	0.0473052	124998	0.5101459034792368	0.5805795861667264	0.7168287320240463
MBL1P	-0.0233461	119266	0.48674829099071526	0.4704714806696322	0.6227439343209837
C19orf33	0.11302629798697605	127638	0.5209162330374452	0.25461961501741964	0.40048404187874365
POMZP3	0.035762296965152984	125026	0.5102581369248036	0.5763994832306165	0.7134391515161543
SIAE	0.048562511585489965	140194	0.5721640648913376	8.470586061116333e-5	4.385216811274217e-4
CX3CL1	0.450657	147153	0.6005632078359351	4.311645338468691e-8	5.089838651729079e-7
CDK17	-0.0427088	106172	0.4333129272523212	2.8085472493525075e-4	0.00127381
BREA2	0.0560038	137882	0.5627242118151209	6.343411236748053e-4	0.00260851
NODAL	0.0107687	128355	0.5238445056626875	0.19404553959077409	0.3268346344710105
NHLRC4	-0.0185702	115406	0.4709988776655443	0.11420169992094818	0.2164990502528237
C2orf91	0.00342729	124302	0.5073033363942455	0.6908490655661927	0.8030298135411353
MDM2	0.00833595	126138	0.5147944087338027	0.42039087788284024	0.5766726434798455
ZNF189	-0.0718931	108548	0.44300581573308845	0.00190682	0.00681767
XYLT1	-0.18346	106334	0.4339720436690134	3.2259570274510723e-4	0.00143912
HPSE	-0.0155293	119980	0.48966431996735027	0.5735197004363337	0.7114296473138348
ZNF169	0.012679830383618196	125722	0.5131007040097949	0.4755445191819719	0.6277877590455828
MYL6P5	-0.00803595	117173	0.478208	0.23527309909728375	0.37770793408729086
TOE1	-0.0241594	113329	0.4625201510049995	0.0412087	0.094651
ECE2	0.33422197751880045	155773	0.6357432915008673	1.4263308457331022e-13	5.602814441610935e-12
ACBD7	0.0822812	129089	0.5268401183552699	0.1437753172337492	0.25943949304695035
VILL	-0.031491	111530	0.45517600244872974	0.014627958724452826	0.039831734274798955
SLC6A3	-0.0143087	114598	0.46770125497398224	0.0785422	0.16118777478179772
ELOF1	0.0353005	131246	0.5356412610958066	0.052224814941370136	0.11539040882298829
IFNG	-0.103117	111650	0.45566982960922353	0.015754131111162365	0.042416728864668136
COX17	-0.0956834	112189	0.4578675645342312	0.0217417	0.0556633
EFCAB9	0.0064317	123306	0.5032364044485257	0.8601553169587159	0.9139038173252733
CYP3A4	0.0161409	129902	0.5301561065197429	0.10048680066686806	0.19581575274282537
EPC2	-0.000192	122662	0.50061	0.9735761849935174	0.9840016700606204
TBC1D3	0.0724701	127418	0.5200204060810122	0.2755350298364238	0.42481529556645026
ZNF626	-0.126336	109609	0.4473380267319661	0.00412557	0.013342011030937809
ANKRD16	0.23430580825363467	159403	0.6505581063156821	2.387520693394905e-16	1.644404877575741e-14
SERPINE3	0.00123856	123200	0.5028058361391695	0.8786164715865528	0.92623
SYNJ1	-0.176174	97379.5	0.39742679318436896	2.309284865866003e-8	2.891854457027654e-7
PILRA	-0.126819	112692	0.45992041628405267	0.0290335	0.0708953
ASXL2	-0.0101557	120528	0.49189878583817975	0.6590944751242622	0.7798583999946009
MMP13	-0.110186	117080	0.4778287929803081	0.22721693315145106	0.36869402525735256
OR1Q1	0.00800535	125695	0.5129884705642281	0.47933436840353594	0.6312784088270599
APP	0.10003705778117045	133768	0.545936	0.012348027887747368	0.034376518441554774
LST1	-0.240207	102198	0.4170900928476686	6.301607010720629e-6	4.350520221048475e-5
ACER1	-0.00468156	120926	0.49352515049484746	0.7244069211008644	0.8268564974236225
ZNF468	0.025981964752340936	130770	0.5337006427915518	0.0664213	0.14042636856002005
OR1L8	0.0086946	122996	0.5019712274257728	0.9145811252150626	0.9506738081761832
DLGAP2	-0.0138771	120012	0.4897969594939292	0.5784497321431945	0.7151085673211297
C19orf54	0.013330879956293451	125270	0.5112559942862973	0.5398728766461749	0.6842722704777863
FAM120C	-0.0294802	116004	0.4734374043464953	0.14796448170114104	0.26544807184452324
H2BC14	-0.0110855	118652	0.48424446485052547	0.39083942973238023	0.547632
DDX12	-0.00988705	118580	0.4839506172839506	0.3820627171125186	0.5388632890507947
TTC16	-0.043368	108152	0.44139373533312926	0.00141201	0.00527132
CHAT	-0.0037572	120081	0.49007652280379554	0.5889055799190346	0.7235156115348534
IER5	0.0772341	131658	0.537323	0.0420661	0.0962085
FBXO36	-0.060666	102966	0.4202244668911336	1.3909916294260627e-5	8.875789154650748e-5
SNORA70	0.10908288367742092	137844	0.5625711662075299	6.540421609248772e-4	0.00267589
CCDC86	0.11015667277620622	138068	0.563487	5.440785682819517e-4	0.00227531
ETF1	-0.0980021	108021	0.44085705540250997	0.00127558	0.00482742
ZDHHC13	0.1840049264490835	148462	0.605908	7.988741697953135e-9	1.1185884409077648e-7
TFAM	0.0352512	125275	0.5112743597592082	0.5392116824350789	0.6838086959056366
TNFRSF4	-0.0574993	118192	0.4823691460055096	0.3369318603227688	0.49332302760703006
NUDT1	0.12023192135184146	135930	0.5547597183960821	0.00285753	0.00966431
RPS28	-0.164969	110679	0.45170492806856444	0.00852515	0.025090560102200822
DNAJC21	-0.0470076	113503	0.46323	0.0452049	0.10220608801040401
PSMD8	0.043443101466287715	128008	0.5224283236404449	0.2218724768292035	0.3619520032901474
UBE2Z	0.11628490125435498	138754	0.5662830323436384	3.0579643332436234e-4	0.00137198
ABCB5	-0.00851511	118495	0.4836037139067442	0.37185830570438166	0.5291091065323303
MYO1E	0.0179189	130027	0.5306682991531476	0.0948408	0.1871207406592649
ALDOB	0.0809112	132879	0.5423079277624732	0.021199624258099826	0.054494608466760956
ALB	-0.0431478	120633	0.492329	0.6761587985861744	0.792324
MRGPRX2	-0.000223	122980	0.5019079685746353	0.9173151439665944	0.9521563993710584
ITGB6	0.0565442	132910	0.5424324048566472	0.0208223	0.053700801346687414
TLK2	0.0222948	125653	0.5128170594837261	0.4851542547005751	0.6363533288670543
GTPBP2	0.0629124	138836	0.5666176920722376	2.8499722961058185e-4	0.00129002
CTSE	-0.00768947	120464	0.4916416692174268	0.648988	0.7722924240110383
SLC16A12	0.0771795	130536	0.5327456382001836	0.0744967	0.15437743401579598
PLCH2	-0.011987	121112	0.49428629731660034	0.7557128817063088	0.8479206669976069
TIGD4	-0.00292164	121756	0.49691051933476177	0.8664467973418861	0.9182435336803573
TMBIM6	-0.00998045	120848	0.49320477502295684	0.7113572482558044	0.8175455335808718
EBLN1	6.470451309006364e-4	122694	0.5007407407407407	0.9679040631610907	0.9806023026221317
SUN3	0.0027359	125775	0.5133149678604224	0.468355	0.6211525760361241
ZNF772	-0.0487442	105976	0.43251300887664523	2.3699473024460632e-4	0.00109535
KLK1	-0.0245576	113406	0.46283236404448524	0.0429272	0.0978704
FAHD1	-0.0453655	116181	0.4741597796143251	0.1593055807389476	0.2807783240706255
VAX1	0.00507071	125090	0.5105172941536578	0.5668017741842983	0.7061037439838247
CSTF3	-0.0542152	114436	0.4670400979491889	0.0726184	0.15109932984347604
CDK5RAP3	0.0798009	128704	0.5252668095092338	0.16876671326046325	0.2939218255217512
WNT16	-0.00456815	118678	0.4843505764717886	0.3940385938094114	0.5507894968798402
SMIM26	-0.106039	109869	0.4483991429445975	0.00494495	0.015646864336310264
OR13C2	0.00873538	125918	0.5138965411692684	0.4491479602059845	0.6040091995197497
MVB12B	-0.0313745	119410	0.4873359861238649	0.4903826580700848	0.6402137021502706
METTL22	0.0644897	133919	0.5465523926129987	0.011225247043836597	0.031661470874750505
POU2F2	-0.056285	110119	0.4494194469952046	0.00586882	0.018180769407909393
SLC25A39	0.0867989	134621	0.5494174063871033	0.00710958	0.021444601682817144
ABCC10	0.0791389	138153	0.5638322620140802	5.073500200605558e-4	0.00214281
CXorf50	-4.66e-05	122368	0.4994102642587491	0.9744625822495316	0.9843447407957023
CLLU1OS	0.0069687	122500	0.4999469441893684	0.9977828344370461	0.9986155447612222
PPP1R42	0.024375975827142682	131590	0.5370492806856443	0.043594307271949184	0.0990921
USP33	-0.0153373	116978	0.47741046831955924	0.2185678066145205	0.357907
CTDSP2	-0.0919997	106102	0.433025	2.642693306074565e-4	0.00120637
CLIP3	-0.233008	99266	0.40512600755024997	2.3699830435640783e-7	2.3285226173079935e-6
ERICH1	-0.0293145	117534	0.47967962452810936	0.2684046490933556	0.41656254423464073
RNF34	-0.00581269	117450	0.4793368023671054	0.2604120056577751	0.4071021822977579
C22orf23	-0.0193801	113846	0.46462809917355374	0.054029	0.1185928084970931
ASCC3	0.0406755	125716	0.5130762167125803	0.47636997934712877	0.6284705085711457
LRMDA	-0.0740869	113904	0.464869	0.0556857	0.12167883238385065
WWC1	0.060990530930768116	127805	0.5215998367513519	0.23942055616585536	0.38255873332967266
AFF3	-0.743838	88522.5	0.36127946127946126	4.155734775293555e-14	1.8026162737002063e-12
TBCB	-0.0699539	108654	0.44344046525864705	0.00206516	0.00731198
XRCC3	0.10964436063822891	142172	0.5802367105397408	1.2401961852160208e-5	7.993638832753404e-5
CBLN2	0.00770038	122631	0.5004836241199877	0.9790723297679131	0.9871586343708431
STARD9	-0.0152596	115236	0.4703030303030303	0.10577279109319858	0.2037597932549409
CORO1C	-0.138869	106620	0.43513723089480666	4.1090747006230306e-4	0.00178162
CRLF3	-0.107912	108973	0.4447423732272217	0.00261434	0.00893672
OR6C1	-0.0106354	115558	0.47161718192021224	0.12212709897937021	0.22846441245113053
AKAP12	-0.13652	101866	0.4157371696765636	4.438781324207864e-6	3.2010412046913944e-5
RGS8	0.00483844	126401	0.5158698092031425	0.3874117969879365	0.5440631359478313
WNK2	0.028377996680188033	131330	0.5359840832568106	0.050001725854251076	0.11127444438277663
LHFPL3-AS1	-0.00642819	117216	0.4783838383838384	0.23906558822192894	0.3821712653556391
CYP2E1	0.0224121	123900	0.5056626874808693	0.7578262304781114	0.8490769048558615
RECQL5	0.0741019	132573	0.5410590756045301	0.0253265	0.0632373
GNA12	0.0534324	130496	0.5325803489439853	0.0759726	0.15689366680301997
MXD1	-0.010946	121227	0.49475359657177836	0.775137	0.8609493841411102
THSD7A	0.0024078	123040	0.502153	0.9067375715814902	0.9457998911144456
ORM1	0.3858260435514831	134684	0.5496745230078564	0.00681667	0.0206649
DUSP11	-0.0332906	118244	0.4825772880318335	0.3426675246511585	0.49856999893399717
TPP1	-0.248995	85538	0.34909907152331393	2.043651664927641e-16	1.4317500513017118e-14
PRDM10	0.0294873	133179	0.5435322926232017	0.017735128985131042	0.0468107
PTCHD3P1	0.00188502	121288	0.4950045913682277	0.7856298719952939	0.8679695957730906
LOC401261	-0.0369841	118757	0.4846729925517804	0.40385619873799483	0.5611269899592108
ZC3HAV1L	0.033191625957341486	133395	0.5444138353229262	0.015558126191876173	0.0419833
GUSBP11	0.00202613	124179	0.5068013468013468	0.7111145785375239	0.8174048787796816
ZNF618	0.1241872907029773	140678	0.5741393735333129	5.384542388547261e-5	2.942238144870055e-4
TMEM169	-0.0986496	88245	0.36014692378328744	2.5820646191212097e-14	1.1594835107934824e-12
ACTN2	0.0068911	127297	0.5195265789205183	0.28755268504514064	0.43883049554721776
GPAT2	0.015326196299052519	122834	0.5013100704009795	0.9431998587795307	0.9674489595964124
SESTD1	0.0438919	127698	0.521163	0.24905412921475242	0.3938158015180282
CDY1	0.00339643	125794	0.5133925109682685	0.46576824524355737	0.6189698986885082
ZNF444	0.0724088	131475	0.5365779002142639	0.0463387	0.10432996187194496
CDKL4	-0.0104163	118403	0.4832282420161208	0.3610059416932881	0.5178237259985097
DPYD	-0.249167	91679	0.3741618202224263	7.16522432578057e-12	1.9581494371451873e-10
NES	0.016279307269130072	123047	0.5021814100601979	0.9055045547455058	0.9448521526050071
ZNF485	0.028862586817647085	129527	0.5286276910519335	0.11893837101611826	0.2236691511397875
CDK6	0.0449399	124361	0.5075441281501888	0.6812052305404575	0.7958585120360061
ZNF571	-0.0703677	102674	0.4190347923681257	1.0333236493904774e-5	6.784659980716155e-5
ZNF554	-0.000325	121477	0.49577390062238547	0.8180254569765817	0.8889230313619515
MICALL1	0.14726595314139868	138918	0.5669543924089379	2.65414446831265e-4	0.00121052
KRTAP19-6	0.00576475	122179	0.49863891439649016	0.9409885377160614	0.9660913129377681
ACTBL2	-0.0233453	109146	0.4454484236302418	0.00296518	0.00998696
NPEPPS	-0.153634	99913	0.4077665544332211	5.064205191303859e-7	4.5947463834050635e-6
PRR21	-0.00691488	119389	0.48725232119171513	0.4875207376668436	0.6380615830271515
GPA33	-0.0283451	114580	0.4676257524742373	0.0778464	0.16008219998433598
ALKBH6	0.0936399	141920	0.5792062034486277	1.6013298404973122e-5	1.0041929085887021e-4
RAB5A	-0.0334717	118149	0.482192	0.3320887134275943	0.48808972681481977
RUSC1	0.3784441667160827	167870	0.6851137639016427	6.56403514821536e-24	1.5931069591269826e-21
ARL6IP6	-0.0232031	124854	0.509556	0.6027741865638587	0.7345781183261036
ID1	-0.232605	98851.5	0.4034343434343434	1.4418064747555797e-7	1.489817972673188e-6
KDM4A	-0.00578708	118100	0.48199367411488625	0.3267421298106518	0.48277227137626894
CNIH2	0.13530861092360258	144746	0.5907397204366901	7.712716462102396e-7	6.6938761393308455e-6
B4GALNT4	0.12190310316977548	134884	0.550491	0.00595714	0.018423577385642886
PPP6C	-0.0287686	114146	0.4658524640342822	0.0628978	0.1344831275576767
ZIC3	0.012125362530682082	127370	0.5198245077032956	0.2802607339808424	0.43024665539664414
BOD1L1	-0.00191805	121582	0.4962024283236404	0.83621	0.9002861827349101
FAM86C1	0.00274564	123416	0.503687	0.840901	0.9032375530877128
AK3	-0.193951	92411	0.3771492704826038	2.2075407935016525e-11	5.396299059606497e-10
SLK	-0.0499095	117954	0.4813978165493317	0.3109867474840657	0.46474760452702296
C4orf19	0.0819159	135289	0.5521436588103255	0.00450903	0.014437805743022497
LOC389641	0.012338295508846464	124118	0.5065544332210999	0.7211590651527399	0.8244417574871815
ERVV-1	0.00595448	125627	0.512711	0.488776	0.6391711574198896
GYG1	-0.0555259	113552	0.46343	0.0463875	0.10439370387586445
NDST3	-0.00808646	123690	0.5048076726864605	0.7935035777124894	0.8734494594689552
GGT5	-0.0843355	104878	0.42802775227017653	8.846375808488913e-5	4.553169997668858e-4
C11orf16	0.013957998185394338	128102	0.5228139985715743	0.21402557798562566	0.3520809697726902
GRWD1	0.0427461	130695	0.5333945515763697	0.0689272	0.1448827888767707
DHRS7B	-0.000479	118642	0.48420161208039997	0.3895518367129476	0.5462032282514806
KIF6	-0.045571	104139	0.4250137741046832	4.4190012735002596e-5	2.4648475776429494e-4
C2	-0.158026	110584	0.45131925313743493	0.00801258	0.0238089
RPP25	0.23497213986307663	149010	0.6081440669319457	3.849855477927298e-9	5.8181618701633675e-8
DPP9	0.0358404	123925	0.505765	0.7536013655336158	0.8465299259033984
PLAGL1	-0.0183566	121193	0.49461483522089583	0.7693540994899102	0.8570940997978578
RAB2B	-0.113016	102760	0.41938373635343335	1.1279171337742622e-5	7.34424995409003e-5
FGF19	-0.0230664	114866	0.4687909397000306	0.0891586	0.1777679299993862
BMP2K	-0.137315	95354.5	0.3891623303744516	1.567732059145969e-9	2.617637468452815e-8
[truncated: 18,391 more rows]
