# Supplementary material for: TNBC response to paclitaxel phenocopies interferon response which reveals cell cycle-associated resistance mechanisms
Source: Sci Rep. 2025 Feb 4;15:4294. doi: 10.1038/s41598-024-82218-9 (PMC11794704; doi:10.1038/s41598-024-82218-9)
Supplement: Supplementary file 6 — Supplementary Information 6. [file 41598_2024_82218_MOESM6_ESM.xlsx]

## Sheet: supplementary_information_6
# TNBC response to paclitaxel phenocopies interferon response which reveals cell cycle-associated resistance mechanisms
# Nicholas L Calistri1, Tiera A. Liby1, Zhi Hu1, Hongmei Zhang1, Mark Dane1, Sean M. Gross1, Laura M. Heiser1,2,# (1 Biomedical Engineering Department, Oregon Health & Science University, Portland Oregon 2 Knight Cancer Institute, Oregon Health & Science University, Portland Oregon # Corresponding author: heiserl@ohsu.edu)
# Supplementary Information 6
drug_a	cell_line	pos_mean_rel_cell	pos_sd_rel_cell	neg_mean_rel_cell	neg_sd_rel_cell	z_score
DMSO	HCC1143	1	0.11542706209662114	0.2016632330505698	0.0899251	0.22832492071504085
PTX	HCC1143	0.718134	0.1342168672880542	0.1265491252386775	0.0398358	0.1173580111393735
DMSO	HCC1806	1	0.14195903630271586	0.072453	0.0238538	0.4637054116343621
PTX	HCC1806	0.8583498869288664	0.17615351545792013	0.029792188176898115	0.021939153134459967	0.28275603899126944
DMSO	MDA-MB-468	1	0.23888494190466383	0.0427261	0.024539133634121645	0.17445545039404686
PTX	MDA-MB-468	0.7511436874611538	0.1804208276263478	0.050011478870479145	0.029074675599022156	0.10361198362372737
